# Supplementary material for: Comparative Effects of Emerging Lp(a)‐Lowering Agents and PCSK9‐Directed Therapies on Lipoprotein(a): A Network Meta‐Analysis of Randomised Clinical Trials
Source: Diabetes Obes Metab. 2026 Jun 4;28(8):7403–15. doi: 10.1111/dom.70944 (PMC13341347; doi:10.1111/dom.70944)
Supplement: Supplementary file 1 — Data S1: Supporting Information. [file DOM-28-7403-s002.xlsx]

## Sheet: Lp(a) Contribution matrix
Lp(a) Contribution matrix
	Blom,2014	Blom,2020	Boccara,2020	Desai,2013	Desai,2013	Desai,2013	Farnier,2015	Gao,2022	Ginsberg,2016	Heidemann,2022	Hirayama,2014	Karwatowska-Prokopczuk,2023	Kereiakes,2015	Kiyosue,2016	Kiyosue,2016	Kiyosue,2016	Koh,2018	Koren,2012	Koren,2012	Koren,2012	Koren,2014	Koren,2014	Koren,2014	Koren,2022	Koren,2022	Koren,2022	Koskinas,2019	Lorenzatti,2019	Lorenzatti,2019	Lorenzatti,2019	McKenney,2012	McKenney,2012	McKenney,2012	Nicholls,2018	Nicholls,2022	Nicholls,2025	Nicholls,2025	Nicholls,2025	Nissen,2022	Nissen,2023	Nissen,2024	Nissen,2025	Nissen,2025	Nissen,2025	O’Donoghue,2022	O’Donoghue,2022	O’Donoghue,2022	Raal,2012	Raal,2015
Evolocumab 420mg Q4W:Placebo	5.47	0	5.47	6.25	0	0	0	0	0	0.39	5.47	0	0	6.25	0	0	0	6.25	0	0	6.25	0	0	0	0	0	5.47	6.25	0	0	0	0	0	5.47	5.47	0	0	0	0	0	0	0	0	0	0	0	0	5.47	6.25
Alirocumab 150mg Q2W:Placebo	0	8.48	0	0	0	0	0.61	0.61	8.48	0	0	0	0.61	0	0	0	0.61	0	0	0	0	0	0	0	0	0	0	0	0	0	8.73	0	0	0	0	0	0	0	0	0	0	0	0	0	0	0	0	0	0
Evolocumab 140mg Q2W:Placebo	0.61	0	0.61	9.7	0	0	0	0	0	8.48	0.61	0	0	9.7	0	0	0	9.7	0	0	9.7	0	0	0	0	0	0.61	9.7	0	0	0	0	0	0.61	0.61	0	0	0	0	0	0	0	0	0	0	0	0	0.61	9.7
Alirocumab 75mg Q2W:Placebo	0	0.79	0	0	0	0	11.08	11.08	0.79	0	0	0	11.08	0	0	0	11.08	0	0	0	0	0	0	0	0	0	0	0	0	0	1.42	0	0	0	0	0	0	0	0	0	0	0	0	0	0	0	0	0	0
Pelacarsen 80mg QW:Placebo	0	0	0	0	0	0	0	0	0	0	0	50	0	0	0	0	0	0	0	0	0	0	0	0	0	0	0	0	0	0	0	0	0	0	0	0	0	0	0	0	0	0	0	0	0	0	0	0	0
Olpasiran 75mg Q12W:Placebo	0	0	0	0	0	0	0	0	0	0	0	0	0	0	0	0	0	0	0	0	0	0	0	50	0	0	0	0	0	0	0	0	0	0	0	0	0	0	0	0	0	0	0	0	50	0	0	0	0
Olpasiran 225mg Q12W:Placebo	0	0	0	0	0	0	0	0	0	0	0	0	0	0	0	0	0	0	0	0	0	0	0	50	0	0	0	0	0	0	0	0	0	0	0	0	0	0	0	0	0	0	0	0	50	0	0	0	0
Alirocumab 300mg Q4W:Placebo	0	1.68	0	0	0	0	0.67	0.67	1.68	0	0	0	0.67	0	0	0	0.67	0	0	0	0	0	0	0	0	0	0	0	0	0	27.61	0	0	0	0	0	0	0	0	0	0	0	0	0	0	0	0	0	0
Muvalaplin 60mg daily:Placebo	0	0	0	0	0	0	0	0	0	0	0	0	0	0	0	0	0	0	0	0	0	0	0	0	0	0	0	0	0	0	0	0	0	0	0	100	0	0	0	0	0	0	0	0	0	0	0	0	0
Muvalaplin 240mg daily:Placebo	0	0	0	0	0	0	0	0	0	0	0	0	0	0	0	0	0	0	0	0	0	0	0	0	0	0	0	0	0	0	0	0	0	0	0	100	0	0	0	0	0	0	0	0	0	0	0	0	0
Zerlasiran 300mg Q8W:Placebo	0	0	0	0	0	0	0	0	0	0	0	0	0	0	0	0	0	0	0	0	0	0	0	0	0	0	0	0	0	0	0	0	0	0	0	0	0	0	50	0	50	0	0	0	0	0	0	0	0
Lepodisiran 96mg Q6M:Placebo	0	0	0	0	0	0	0	0	0	0	0	0	0	0	0	0	0	0	0	0	0	0	0	0	0	0	0	0	0	0	0	0	0	0	0	0	0	0	0	46.67	0	53.33	0	0	0	0	0	0	0
Lepodisiran 400mg Q6M:Placebo	0	0	0	0	0	0	0	0	0	0	0	0	0	0	0	0	0	0	0	0	0	0	0	0	0	0	0	0	0	0	0	0	0	0	0	0	0	0	0	5.88	0	94.12	0	0	0	0	0	0	0
Inclisiran 300mg Q3M:Placebo	0	0	0	0	0	0	0	0	0	0	0	0	0	0	0	0	0	0	0	0	0	0	0	0	0	0	0	0	0	0	0	0	0	0	0	0	0	0	0	0	0	0	0	0	0	0	0	0	0
Pelacarsen 200mg QW:Placebo	0	0	0	0	0	0	0	0	0	0	0	0	0	0	0	0	0	0	0	0	0	0	0	0	0	0	0	0	0	0	0	0	0	0	0	0	0	0	0	0	0	0	0	0	0	0	0	0	0
Placebo:Evolocumab 420mg Q4W	5.47	0	5.47	6.25	0	0	0	0	0	0.39	5.47	0	0	6.25	0	0	0	6.25	0	0	6.25	0	0	0	0	0	5.47	6.25	0	0	0	0	0	5.47	5.47	0	0	0	0	0	0	0	0	0	0	0	0	5.47	6.25
Alirocumab 150mg Q2W:Evolocumab 420mg Q4W	2.65	3.54	2.65	4.42	0	0	0	0	3.54	0.88	2.65	0	0	4.42	0	0	0	4.42	0	0	4.42	0	0	0	0	0	2.65	4.42	0	0	3.54	0	0	2.65	2.65	0	0	0	0	0	0	0	0	0	0	0	0	2.65	4.42
Evolocumab 140mg Q2W:Evolocumab 420mg Q4W	0.98	0	0.98	11.15	0	0	0	0	0	0.98	0.98	0	0	11.15	0	0	0	11.15	0	0	11.15	0	0	0	0	0	0.98	11.15	0	0	0	0	0	0.98	0.98	0	0	0	0	0	0	0	0	0	0	0	0	0.98	11.15
Alirocumab 75mg Q2W:Evolocumab 420mg Q4W	2.97	0	2.97	4.95	0	0	3.96	3.96	0	0.99	2.97	0	3.96	4.95	0	0	3.96	4.95	0	0	4.95	0	0	0	0	0	2.97	4.95	0	0	0	0	0	2.97	2.97	0	0	0	0	0	0	0	0	0	0	0	0	2.97	4.95
Pelacarsen 80mg QW:Evolocumab 420mg Q4W	3.9	0	3.9	6.49	0	0	0	0	0	1.3	3.9	5.19	0	6.49	0	0	0	6.49	0	0	6.49	0	0	0	0	0	3.9	6.49	0	0	0	0	0	3.9	3.9	0	0	0	0	0	0	0	0	0	0	0	0	3.9	6.49
Olpasiran 75mg Q12W:Evolocumab 420mg Q4W	3.9	0	3.9	6.49	0	0	0	0	0	1.3	3.9	0	0	6.49	0	0	0	6.49	0	0	6.49	0	0	5.19	0	0	3.9	6.49	0	0	0	0	0	3.9	3.9	0	0	0	0	0	0	0	0	0	5.19	0	0	3.9	6.49
Olpasiran 225mg Q12W:Evolocumab 420mg Q4W	3.9	0	3.9	6.49	0	0	0	0	0	1.3	3.9	0	0	6.49	0	0	0	6.49	0	0	6.49	0	0	5.19	0	0	3.9	6.49	0	0	0	0	0	3.9	3.9	0	0	0	0	0	0	0	0	0	5.19	0	0	3.9	6.49
Alirocumab 300mg Q4W:Evolocumab 420mg Q4W	3.7	0	3.7	6.17	0	0	0	0	0	1.23	3.7	0	0	6.17	0	0	0	6.17	0	0	6.17	0	0	0	0	0	3.7	6.17	0	0	4.94	0	0	3.7	3.7	0	0	0	0	0	0	0	0	0	0	0	0	3.7	6.17
Muvalaplin 60mg daily:Evolocumab 420mg Q4W	4.11	0	4.11	6.85	0	0	0	0	0	1.37	4.11	0	0	6.85	0	0	0	6.85	0	0	6.85	0	0	0	0	0	4.11	6.85	0	0	0	0	0	4.11	4.11	5.48	0	0	0	0	0	0	0	0	0	0	0	4.11	6.85
Muvalaplin 240mg daily:Evolocumab 420mg Q4W	4.11	0	4.11	6.85	0	0	0	0	0	1.37	4.11	0	0	6.85	0	0	0	6.85	0	0	6.85	0	0	0	0	0	4.11	6.85	0	0	0	0	0	4.11	4.11	5.48	0	0	0	0	0	0	0	0	0	0	0	4.11	6.85
Zerlasiran 300mg Q8W:Evolocumab 420mg Q4W	3.9	0	3.9	6.49	0	0	0	0	0	1.3	3.9	0	0	6.49	0	0	0	6.49	0	0	6.49	0	0	0	0	0	3.9	6.49	0	0	0	0	0	3.9	3.9	0	0	0	5.19	0	5.19	0	0	0	0	0	0	3.9	6.49
Lepodisiran 96mg Q6M:Evolocumab 420mg Q4W	3.9	0	3.9	6.49	0	0	0	0	0	1.3	3.9	0	0	6.49	0	0	0	6.49	0	0	6.49	0	0	0	0	0	3.9	6.49	0	0	0	0	0	3.9	3.9	0	0	0	0	5.19	0	5.19	0	0	0	0	0	3.9	6.49
Lepodisiran 400mg Q6M:Evolocumab 420mg Q4W	4.11	0	4.11	6.85	0	0	0	0	0	1.37	4.11	0	0	6.85	0	0	0	6.85	0	0	6.85	0	0	0	0	0	4.11	6.85	0	0	0	0	0	4.11	4.11	0	0	0	0	0	0	5.48	0	0	0	0	0	4.11	6.85
Inclisiran 300mg Q3M:Evolocumab 420mg Q4W	3.7	0	3.7	6.17	0	0	0	0	0	1.23	3.7	0	0	6.17	0	0	0	6.17	0	0	6.17	0	0	0	0	0	3.7	6.17	0	0	0	0	0	3.7	3.7	0	0	0	0	0	0	0	0	0	0	0	0	3.7	6.17
Pelacarsen 200mg QW:Evolocumab 420mg Q4W	3.9	0	3.9	6.49	0	0	0	0	0	1.3	3.9	0	0	6.49	0	0	0	6.49	0	0	6.49	0	0	0	0	0	3.9	6.49	0	0	0	0	0	3.9	3.9	0	0	0	0	0	0	0	0	0	0	0	0	3.9	6.49
Placebo:Alirocumab 150mg Q2W	0	8.36	0	0	0	0	0.84	0.84	8.36	0	0	0	0.84	0	0	0	0.84	0	0	0	0	0	0	0	0	0	0	0	0	0	8.6	0	0	0	0	0	0	0	0	0	0	0	0	0	0	0	0	0	0
Evolocumab 420mg Q4W:Alirocumab 150mg Q2W	3.64	2.73	3.64	3.64	0	0	0.91	0.91	2.73	0	3.64	0	0.91	3.64	0	0	0.91	3.64	0	0	3.64	0	0	0	0	0	3.64	3.64	0	0	2.73	0	0	3.64	3.64	0	0	0	0	0	0	0	0	0	0	0	0	3.64	3.64
Evolocumab 140mg Q2W:Alirocumab 150mg Q2W	0	3.66	0	4.88	0	0	1.22	1.22	3.66	4.88	0	0	1.22	4.88	0	0	1.22	4.88	0	0	4.88	0	0	0	0	0	0	4.88	0	0	3.66	0	0	0	0	0	0	0	0	0	0	0	0	0	0	0	0	0	4.88
Alirocumab 75mg Q2W:Alirocumab 150mg Q2W	0	3.06	0	0	0	0	4.08	4.08	3.06	0	0	0	4.08	0	0	0	4.08	0	0	0	0	0	0	0	0	0	0	0	0	0	5.1	0	0	0	0	0	0	0	0	0	0	0	0	0	0	0	0	0	0
Pelacarsen 80mg QW:Alirocumab 150mg Q2W	0	6	0	0	0	0	2	2	6	0	0	8	2	0	0	0	2	0	0	0	0	0	0	0	0	0	0	0	0	0	6	0	0	0	0	0	0	0	0	0	0	0	0	0	0	0	0	0	0
Olpasiran 75mg Q12W:Alirocumab 150mg Q2W	0	6	0	0	0	0	2	2	6	0	0	0	2	0	0	0	2	0	0	0	0	0	0	8	0	0	0	0	0	0	6	0	0	0	0	0	0	0	0	0	0	0	0	0	8	0	0	0	0
Olpasiran 225mg Q12W:Alirocumab 150mg Q2W	0	6	0	0	0	0	2	2	6	0	0	0	2	0	0	0	2	0	0	0	0	0	0	8	0	0	0	0	0	0	6	0	0	0	0	0	0	0	0	0	0	0	0	0	8	0	0	0	0
Alirocumab 300mg Q4W:Alirocumab 150mg Q2W	0	2.73	0	0	0	0	0.91	0.91	2.73	0	0	0	0.91	0	0	0	0.91	0	0	0	0	0	0	0	0	0	0	0	0	0	31.82	0	0	0	0	0	0	0	0	0	0	0	0	0	0	0	0	0	0
Muvalaplin 60mg daily:Alirocumab 150mg Q2W	0	6.52	0	0	0	0	2.17	2.17	6.52	0	0	0	2.17	0	0	0	2.17	0	0	0	0	0	0	0	0	0	0	0	0	0	6.52	0	0	0	0	8.7	0	0	0	0	0	0	0	0	0	0	0	0	0
Muvalaplin 240mg daily:Alirocumab 150mg Q2W	0	6.52	0	0	0	0	2.17	2.17	6.52	0	0	0	2.17	0	0	0	2.17	0	0	0	0	0	0	0	0	0	0	0	0	0	6.52	0	0	0	0	8.7	0	0	0	0	0	0	0	0	0	0	0	0	0
Zerlasiran 300mg Q8W:Alirocumab 150mg Q2W	0	6	0	0	0	0	2	2	6	0	0	0	2	0	0	0	2	0	0	0	0	0	0	0	0	0	0	0	0	0	6	0	0	0	0	0	0	0	8	0	8	0	0	0	0	0	0	0	0
Lepodisiran 96mg Q6M:Alirocumab 150mg Q2W	0	6	0	0	0	0	2	2	6	0	0	0	2	0	0	0	2	0	0	0	0	0	0	0	0	0	0	0	0	0	6	0	0	0	0	0	0	0	0	8	0	8	0	0	0	0	0	0	0
Lepodisiran 400mg Q6M:Alirocumab 150mg Q2W	0	6.52	0	0	0	0	2.17	2.17	6.52	0	0	0	2.17	0	0	0	2.17	0	0	0	0	0	0	0	0	0	0	0	0	0	6.52	0	0	0	0	0	0	0	0	0	0	8.7	0	0	0	0	0	0	0
Inclisiran 300mg Q3M:Alirocumab 150mg Q2W	0	5.56	0	0	0	0	1.85	1.85	5.56	0	0	0	1.85	0	0	0	1.85	0	0	0	0	0	0	0	0	0	0	0	0	0	5.56	0	0	0	0	0	0	0	0	0	0	0	0	0	0	0	0	0	0
Pelacarsen 200mg QW:Alirocumab 150mg Q2W	0	6	0	0	0	0	2	2	6	0	0	0	2	0	0	0	2	0	0	0	0	0	0	0	0	0	0	0	0	0	6	0	0	0	0	0	0	0	0	0	0	0	0	0	0	0	0	0	0
Placebo:Evolocumab 140mg Q2W	0.85	0	0.85	9.58	0	0	0	0	0	7.89	0.85	0	0	9.58	0	0	0	9.58	0	0	9.58	0	0	0	0	0	0.85	9.58	0	0	0	0	0	0.85	0.85	0	0	0	0	0	0	0	0	0	0	0	0	0.85	9.58
Evolocumab 420mg Q4W:Evolocumab 140mg Q2W	0.98	0	0.98	11.15	0	0	0	0	0	0.98	0.98	0	0	11.15	0	0	0	11.15	0	0	11.15	0	0	0	0	0	0.98	11.15	0	0	0	0	0	0.98	0.98	0	0	0	0	0	0	0	0	0	0	0	0	0.98	11.15
Alirocumab 150mg Q2W:Evolocumab 140mg Q2W	1.48	3.7	1.48	5.19	0	0	0	0	3.7	2.22	1.48	0	0	5.19	0	0	0	5.19	0	0	5.19	0	0	0	0	0	1.48	5.19	0	0	3.7	0	0	1.48	1.48	0	0	0	0	0	0	0	0	0	0	0	0	1.48	5.19
Alirocumab 75mg Q2W:Evolocumab 140mg Q2W	1.67	0	1.67	5.83	0	0	4.17	4.17	0	2.5	1.67	0	4.17	5.83	0	0	4.17	5.83	0	0	5.83	0	0	0	0	0	1.67	5.83	0	0	0	0	0	1.67	1.67	0	0	0	0	0	0	0	0	0	0	0	0	1.67	5.83
Pelacarsen 80mg QW:Evolocumab 140mg Q2W	2.22	0	2.22	7.78	0	0	0	0	0	3.33	2.22	5.56	0	7.78	0	0	0	7.78	0	0	7.78	0	0	0	0	0	2.22	7.78	0	0	0	0	0	2.22	2.22	0	0	0	0	0	0	0	0	0	0	0	0	2.22	7.78
Olpasiran 75mg Q12W:Evolocumab 140mg Q2W	2.22	0	2.22	7.78	0	0	0	0	0	3.33	2.22	0	0	7.78	0	0	0	7.78	0	0	7.78	0	0	5.56	0	0	2.22	7.78	0	0	0	0	0	2.22	2.22	0	0	0	0	0	0	0	0	0	5.56	0	0	2.22	7.78
Olpasiran 225mg Q12W:Evolocumab 140mg Q2W	2.22	0	2.22	7.78	0	0	0	0	0	3.33	2.22	0	0	7.78	0	0	0	7.78	0	0	7.78	0	0	5.56	0	0	2.22	7.78	0	0	0	0	0	2.22	2.22	0	0	0	0	0	0	0	0	0	5.56	0	0	2.22	7.78
Alirocumab 300mg Q4W:Evolocumab 140mg Q2W	2.11	0	2.11	7.37	0	0	0	0	0	3.16	2.11	0	0	7.37	0	0	0	7.37	0	0	7.37	0	0	0	0	0	2.11	7.37	0	0	5.26	0	0	2.11	2.11	0	0	0	0	0	0	0	0	0	0	0	0	2.11	7.37
Muvalaplin 60mg daily:Evolocumab 140mg Q2W	2.35	0	2.35	8.24	0	0	0	0	0	3.53	2.35	0	0	8.24	0	0	0	8.24	0	0	8.24	0	0	0	0	0	2.35	8.24	0	0	0	0	0	2.35	2.35	5.88	0	0	0	0	0	0	0	0	0	0	0	2.35	8.24
Muvalaplin 240mg daily:Evolocumab 140mg Q2W	2.35	0	2.35	8.24	0	0	0	0	0	3.53	2.35	0	0	8.24	0	0	0	8.24	0	0	8.24	0	0	0	0	0	2.35	8.24	0	0	0	0	0	2.35	2.35	5.88	0	0	0	0	0	0	0	0	0	0	0	2.35	8.24
Zerlasiran 300mg Q8W:Evolocumab 140mg Q2W	2.22	0	2.22	7.78	0	0	0	0	0	3.33	2.22	0	0	7.78	0	0	0	7.78	0	0	7.78	0	0	0	0	0	2.22	7.78	0	0	0	0	0	2.22	2.22	0	0	0	5.56	0	5.56	0	0	0	0	0	0	2.22	7.78
Lepodisiran 96mg Q6M:Evolocumab 140mg Q2W	2.22	0	2.22	7.78	0	0	0	0	0	3.33	2.22	0	0	7.78	0	0	0	7.78	0	0	7.78	0	0	0	0	0	2.22	7.78	0	0	0	0	0	2.22	2.22	0	0	0	0	5.56	0	5.56	0	0	0	0	0	2.22	7.78
Lepodisiran 400mg Q6M:Evolocumab 140mg Q2W	2.35	0	2.35	8.24	0	0	0	0	0	3.53	2.35	0	0	8.24	0	0	0	8.24	0	0	8.24	0	0	0	0	0	2.35	8.24	0	0	0	0	0	2.35	2.35	0	0	0	0	0	0	5.88	0	0	0	0	0	2.35	8.24
Inclisiran 300mg Q3M:Evolocumab 140mg Q2W	2.11	0	2.11	7.37	0	0	0	0	0	3.16	2.11	0	0	7.37	0	0	0	7.37	0	0	7.37	0	0	0	0	0	2.11	7.37	0	0	0	0	0	2.11	2.11	0	0	0	0	0	0	0	0	0	0	0	0	2.11	7.37
Pelacarsen 200mg QW:Evolocumab 140mg Q2W	2.22	0	2.22	7.78	0	0	0	0	0	3.33	2.22	0	0	7.78	0	0	0	7.78	0	0	7.78	0	0	0	0	0	2.22	7.78	0	0	0	0	0	2.22	2.22	0	0	0	0	0	0	0	0	0	0	0	0	2.22	7.78
Placebo:Alirocumab 75mg Q2W	0	1.46	0	0	0	0	10.22	10.22	1.46	0	0	0	10.22	0	0	0	10.22	0	0	0	0	0	0	0	0	0	0	0	0	0	1.82	0	0	0	0	0	0	0	0	0	0	0	0	0	0	0	0	0	0
Evolocumab 420mg Q4W:Alirocumab 75mg Q2W	3.38	3.38	3.38	3.38	0	0	0	0	3.38	0	3.38	0	0	3.38	0	0	0	3.38	0	0	3.38	0	0	0	0	0	3.38	3.38	0	0	4.42	0	0	3.38	3.38	0	0	0	0	0	0	0	0	0	0	0	0	3.38	3.38
Alirocumab 150mg Q2W:Alirocumab 75mg Q2W	0	4	0	0	0	0	3	3	4	0	0	0	3	0	0	0	3	0	0	0	0	0	0	0	0	0	0	0	0	0	5	0	0	0	0	0	0	0	0	0	0	0	0	0	0	0	0	0	0
Evolocumab 140mg Q2W:Alirocumab 75mg Q2W	0	4.42	0	4.42	0	0	0	0	4.42	4.42	0	0	0	4.42	0	0	0	4.42	0	0	4.42	0	0	0	0	0	0	4.42	0	0	5.79	0	0	0	0	0	0	0	0	0	0	0	0	0	0	0	0	0	4.42
Pelacarsen 80mg QW:Alirocumab 75mg Q2W	0	6.84	0	0	0	0	0	0	6.84	0	0	6.84	0	0	0	0	0	0	0	0	0	0	0	0	0	0	0	0	0	0	8.96	0	0	0	0	0	0	0	0	0	0	0	0	0	0	0	0	0	0
Olpasiran 75mg Q12W:Alirocumab 75mg Q2W	0	6.84	0	0	0	0	0	0	6.84	0	0	0	0	0	0	0	0	0	0	0	0	0	0	6.84	0	0	0	0	0	0	8.96	0	0	0	0	0	0	0	0	0	0	0	0	0	6.84	0	0	0	0
Olpasiran 225mg Q12W:Alirocumab 75mg Q2W	0	6.84	0	0	0	0	0	0	6.84	0	0	0	0	0	0	0	0	0	0	0	0	0	0	6.84	0	0	0	0	0	0	8.96	0	0	0	0	0	0	0	0	0	0	0	0	0	6.84	0	0	0	0
Alirocumab 300mg Q4W:Alirocumab 75mg Q2W	0	1.9	0	0	0	0	2.86	2.86	1.9	0	0	0	2.86	0	0	0	2.86	0	0	0	0	0	0	0	0	0	0	0	0	0	6.67	0	0	0	0	0	0	0	0	0	0	0	0	0	0	0	0	0	0
Muvalaplin 60mg daily:Alirocumab 75mg Q2W	0	7.34	0	0	0	0	0	0	7.34	0	0	0	0	0	0	0	0	0	0	0	0	0	0	0	0	0	0	0	0	0	9.62	0	0	0	0	7.34	0	0	0	0	0	0	0	0	0	0	0	0	0
Muvalaplin 240mg daily:Alirocumab 75mg Q2W	0	7.34	0	0	0	0	0	0	7.34	0	0	0	0	0	0	0	0	0	0	0	0	0	0	0	0	0	0	0	0	0	9.62	0	0	0	0	7.34	0	0	0	0	0	0	0	0	0	0	0	0	0
Zerlasiran 300mg Q8W:Alirocumab 75mg Q2W	0	6.84	0	0	0	0	0	0	6.84	0	0	0	0	0	0	0	0	0	0	0	0	0	0	0	0	0	0	0	0	0	8.96	0	0	0	0	0	0	0	6.84	0	6.84	0	0	0	0	0	0	0	0
Lepodisiran 96mg Q6M:Alirocumab 75mg Q2W	0	6.84	0	0	0	0	0	0	6.84	0	0	0	0	0	0	0	0	0	0	0	0	0	0	0	0	0	0	0	0	0	8.96	0	0	0	0	0	0	0	0	6.84	0	6.84	0	0	0	0	0	0	0
Lepodisiran 400mg Q6M:Alirocumab 75mg Q2W	0	7.34	0	0	0	0	0	0	7.34	0	0	0	0	0	0	0	0	0	0	0	0	0	0	0	0	0	0	0	0	0	9.62	0	0	0	0	0	0	0	0	0	0	7.34	0	0	0	0	0	0	0
Inclisiran 300mg Q3M:Alirocumab 75mg Q2W	0	6.4	0	0	0	0	0	0	6.4	0	0	0	0	0	0	0	0	0	0	0	0	0	0	0	0	0	0	0	0	0	8.39	0	0	0	0	0	0	0	0	0	0	0	0	0	0	0	0	0	0
Pelacarsen 200mg QW:Alirocumab 75mg Q2W	0	6.84	0	0	0	0	0	0	6.84	0	0	0	0	0	0	0	0	0	0	0	0	0	0	0	0	0	0	0	0	0	8.96	0	0	0	0	0	0	0	0	0	0	0	0	0	0	0	0	0	0
Placebo:Pelacarsen 80mg QW	0	0	0	0	0	0	0	0	0	0	0	50	0	0	0	0	0	0	0	0	0	0	0	0	0	0	0	0	0	0	0	0	0	0	0	0	0	0	0	0	0	0	0	0	0	0	0	0	0
Evolocumab 420mg Q4W:Pelacarsen 80mg QW	3.9	0	3.9	6.49	0	0	0	0	0	1.3	3.9	5.19	0	6.49	0	0	0	6.49	0	0	6.49	0	0	0	0	0	3.9	6.49	0	0	0	0	0	3.9	3.9	0	0	0	0	0	0	0	0	0	0	0	0	3.9	6.49
Alirocumab 150mg Q2W:Pelacarsen 80mg QW	0	6	0	0	0	0	2	2	6	0	0	8	2	0	0	0	2	0	0	0	0	0	0	0	0	0	0	0	0	0	6	0	0	0	0	0	0	0	0	0	0	0	0	0	0	0	0	0	0
Evolocumab 140mg Q2W:Pelacarsen 80mg QW	1.59	0	1.59	7.94	0	0	0	0	0	4.76	1.59	6.35	0	7.94	0	0	0	7.94	0	0	7.94	0	0	0	0	0	1.59	7.94	0	0	0	0	0	1.59	1.59	0	0	0	0	0	0	0	0	0	0	0	0	1.59	7.94
Alirocumab 75mg Q2W:Pelacarsen 80mg QW	0	2.27	0	0	0	0	6.82	6.82	2.27	0	0	9.09	6.82	0	0	0	6.82	0	0	0	0	0	0	0	0	0	0	0	0	0	2.27	0	0	0	0	0	0	0	0	0	0	0	0	0	0	0	0	0	0
Olpasiran 75mg Q12W:Pelacarsen 80mg QW	0	0	0	0	0	0	0	0	0	0	0	22.22	0	0	0	0	0	0	0	0	0	0	0	27.78	0	0	0	0	0	0	0	0	0	0	0	0	0	0	0	0	0	0	0	0	27.78	0	0	0	0
Olpasiran 225mg Q12W:Pelacarsen 80mg QW	0	0	0	0	0	0	0	0	0	0	0	22.22	0	0	0	0	0	0	0	0	0	0	0	27.78	0	0	0	0	0	0	0	0	0	0	0	0	0	0	0	0	0	0	0	0	27.78	0	0	0	0
Alirocumab 300mg Q4W:Pelacarsen 80mg QW	0	3.33	0	0	0	0	0	0	3.33	0	0	13.33	0	0	0	0	0	0	0	0	0	0	0	0	0	0	0	0	0	0	16.67	0	0	0	0	0	0	0	0	0	0	0	0	0	0	0	0	0	0
Muvalaplin 60mg daily:Pelacarsen 80mg QW	0	0	0	0	0	0	0	0	0	0	0	30.77	0	0	0	0	0	0	0	0	0	0	0	0	0	0	0	0	0	0	0	0	0	0	0	38.46	0	0	0	0	0	0	0	0	0	0	0	0	0
Muvalaplin 240mg daily:Pelacarsen 80mg QW	0	0	0	0	0	0	0	0	0	0	0	30.77	0	0	0	0	0	0	0	0	0	0	0	0	0	0	0	0	0	0	0	0	0	0	0	38.46	0	0	0	0	0	0	0	0	0	0	0	0	0
Zerlasiran 300mg Q8W:Pelacarsen 80mg QW	0	0	0	0	0	0	0	0	0	0	0	25	0	0	0	0	0	0	0	0	0	0	0	0	0	0	0	0	0	0	0	0	0	0	0	0	0	0	25	0	25	0	0	0	0	0	0	0	0
Lepodisiran 96mg Q6M:Pelacarsen 80mg QW	0	0	0	0	0	0	0	0	0	0	0	25	0	0	0	0	0	0	0	0	0	0	0	0	0	0	0	0	0	0	0	0	0	0	0	0	0	0	0	18.75	0	31.25	0	0	0	0	0	0	0
Lepodisiran 400mg Q6M:Pelacarsen 80mg QW	0	0	0	0	0	0	0	0	0	0	0	28.57	0	0	0	0	0	0	0	0	0	0	0	0	0	0	0	0	0	0	0	0	0	0	0	0	0	0	0	7.14	0	35.71	0	0	0	0	0	0	0
Inclisiran 300mg Q3M:Pelacarsen 80mg QW	0	0	0	0	0	0	0	0	0	0	0	20	0	0	0	0	0	0	0	0	0	0	0	0	0	0	0	0	0	0	0	0	0	0	0	0	0	0	0	0	0	0	0	0	0	0	0	0	0
Pelacarsen 200mg QW:Pelacarsen 80mg QW	0	0	0	0	0	0	0	0	0	0	0	25	0	0	0	0	0	0	0	0	0	0	0	0	0	0	0	0	0	0	0	0	0	0	0	0	0	0	0	0	0	0	0	0	0	0	0	0	0
Placebo:Olpasiran 75mg Q12W	0	0	0	0	0	0	0	0	0	0	0	0	0	0	0	0	0	0	0	0	0	0	0	50	0	0	0	0	0	0	0	0	0	0	0	0	0	0	0	0	0	0	0	0	50	0	0	0	0
Evolocumab 420mg Q4W:Olpasiran 75mg Q12W	5.13	0	5.13	5.13	0	0	0	0	0	0	5.13	0	0	5.13	0	0	0	5.13	0	0	5.13	0	0	6.41	0	0	5.13	5.13	0	0	0	0	0	5.13	5.13	0	0	0	0	0	0	0	0	0	6.41	0	0	5.13	5.13
Alirocumab 150mg Q2W:Olpasiran 75mg Q12W	0	7.41	0	0	0	0	0	0	7.41	0	0	0	0	0	0	0	0	0	0	0	0	0	0	9.26	0	0	0	0	0	0	7.41	0	0	0	0	0	0	0	0	0	0	0	0	0	9.26	0	0	0	0
Evolocumab 140mg Q2W:Olpasiran 75mg Q12W	0	0	0	8	0	0	0	0	0	8	0	0	0	8	0	0	0	8	0	0	8	0	0	10	0	0	0	8	0	0	0	0	0	0	0	0	0	0	0	0	0	0	0	0	10	0	0	0	8
Alirocumab 75mg Q2W:Olpasiran 75mg Q12W	0	0	0	0	0	0	9.52	9.52	0	0	0	0	9.52	0	0	0	9.52	0	0	0	0	0	0	11.9	0	0	0	0	0	0	0	0	0	0	0	0	0	0	0	0	0	0	0	0	11.9	0	0	0	0
Pelacarsen 80mg QW:Olpasiran 75mg Q12W	0	0	0	0	0	0	0	0	0	0	0	22.22	0	0	0	0	0	0	0	0	0	0	0	27.78	0	0	0	0	0	0	0	0	0	0	0	0	0	0	0	0	0	0	0	0	27.78	0	0	0	0
Olpasiran 225mg Q12W:Olpasiran 75mg Q12W	0	0	0	0	0	0	0	0	0	0	0	0	0	0	0	0	0	0	0	0	0	0	0	50	0	0	0	0	0	0	0	0	0	0	0	0	0	0	0	0	0	0	0	0	50	0	0	0	0
Alirocumab 300mg Q4W:Olpasiran 75mg Q12W	0	0	0	0	0	0	0	0	0	0	0	0	0	0	0	0	0	0	0	0	0	0	0	22.73	0	0	0	0	0	0	18.18	0	0	0	0	0	0	0	0	0	0	0	0	0	22.73	0	0	0	0
Muvalaplin 60mg daily:Olpasiran 75mg Q12W	0	0	0	0	0	0	0	0	0	0	0	0	0	0	0	0	0	0	0	0	0	0	0	35.71	0	0	0	0	0	0	0	0	0	0	0	28.57	0	0	0	0	0	0	0	0	35.71	0	0	0	0
Muvalaplin 240mg daily:Olpasiran 75mg Q12W	0	0	0	0	0	0	0	0	0	0	0	0	0	0	0	0	0	0	0	0	0	0	0	35.71	0	0	0	0	0	0	0	0	0	0	0	28.57	0	0	0	0	0	0	0	0	35.71	0	0	0	0
Zerlasiran 300mg Q8W:Olpasiran 75mg Q12W	0	0	0	0	0	0	0	0	0	0	0	0	0	0	0	0	0	0	0	0	0	0	0	27.78	0	0	0	0	0	0	0	0	0	0	0	0	0	0	22.22	0	22.22	0	0	0	27.78	0	0	0	0
Lepodisiran 96mg Q6M:Olpasiran 75mg Q12W	0	0	0	0	0	0	0	0	0	0	0	0	0	0	0	0	0	0	0	0	0	0	0	27.78	0	0	0	0	0	0	0	0	0	0	0	0	0	0	0	22.22	0	22.22	0	0	27.78	0	0	0	0
Lepodisiran 400mg Q6M:Olpasiran 75mg Q12W	0	0	0	0	0	0	0	0	0	0	0	0	0	0	0	0	0	0	0	0	0	0	0	35.71	0	0	0	0	0	0	0	0	0	0	0	0	0	0	0	0	0	28.57	0	0	35.71	0	0	0	0
Inclisiran 300mg Q3M:Olpasiran 75mg Q12W	0	0	0	0	0	0	0	0	0	0	0	0	0	0	0	0	0	0	0	0	0	0	0	22.73	0	0	0	0	0	0	0	0	0	0	0	0	0	0	0	0	0	0	0	0	22.73	0	0	0	0
Pelacarsen 200mg QW:Olpasiran 75mg Q12W	0	0	0	0	0	0	0	0	0	0	0	0	0	0	0	0	0	0	0	0	0	0	0	27.78	0	0	0	0	0	0	0	0	0	0	0	0	0	0	0	0	0	0	0	0	27.78	0	0	0	0
Placebo:Olpasiran 225mg Q12W	0	0	0	0	0	0	0	0	0	0	0	0	0	0	0	0	0	0	0	0	0	0	0	50	0	0	0	0	0	0	0	0	0	0	0	0	0	0	0	0	0	0	0	0	50	0	0	0	0
Evolocumab 420mg Q4W:Olpasiran 225mg Q12W	5.05	0	5.05	5.05	0	0	0	0	0	0	5.05	0	0	5.05	0	0	0	5.05	0	0	5.05	0	0	7.07	0	0	5.05	5.05	0	0	0	0	0	5.05	5.05	0	0	0	0	0	0	0	0	0	7.07	0	0	5.05	5.05
Alirocumab 150mg Q2W:Olpasiran 225mg Q12W	0	7.25	0	0	0	0	0	0	7.25	0	0	0	0	0	0	0	0	0	0	0	0	0	0	10.14	0	0	0	0	0	0	7.25	0	0	0	0	0	0	0	0	0	0	0	0	0	10.14	0	0	0	0
Evolocumab 140mg Q2W:Olpasiran 225mg Q12W	0	0	0	7.81	0	0	0	0	0	7.81	0	0	0	7.81	0	0	0	7.81	0	0	7.81	0	0	10.94	0	0	0	7.81	0	0	0	0	0	0	0	0	0	0	0	0	0	0	0	0	10.94	0	0	0	7.81
Alirocumab 75mg Q2W:Olpasiran 225mg Q12W	0	0	0	0	0	0	9.26	9.26	0	0	0	0	9.26	0	0	0	9.26	0	0	0	0	0	0	12.96	0	0	0	0	0	0	0	0	0	0	0	0	0	0	0	0	0	0	0	0	12.96	0	0	0	0
Pelacarsen 80mg QW:Olpasiran 225mg Q12W	0	0	0	0	0	0	0	0	0	0	0	20.83	0	0	0	0	0	0	0	0	0	0	0	29.17	0	0	0	0	0	0	0	0	0	0	0	0	0	0	0	0	0	0	0	0	29.17	0	0	0	0
Olpasiran 75mg Q12W:Olpasiran 225mg Q12W	0	0	0	0	0	0	0	0	0	0	0	0	0	0	0	0	0	0	0	0	0	0	0	50	0	0	0	0	0	0	0	0	0	0	0	0	0	0	0	0	0	0	0	0	50	0	0	0	0
Alirocumab 300mg Q4W:Olpasiran 225mg Q12W	0	0	0	0	0	0	0	0	0	0	0	0	0	0	0	0	0	0	0	0	0	0	0	24.14	0	0	0	0	0	0	17.24	0	0	0	0	0	0	0	0	0	0	0	0	0	24.14	0	0	0	0
Muvalaplin 60mg daily:Olpasiran 225mg Q12W	0	0	0	0	0	0	0	0	0	0	0	0	0	0	0	0	0	0	0	0	0	0	0	36.84	0	0	0	0	0	0	0	0	0	0	0	26.32	0	0	0	0	0	0	0	0	36.84	0	0	0	0
Muvalaplin 240mg daily:Olpasiran 225mg Q12W	0	0	0	0	0	0	0	0	0	0	0	0	0	0	0	0	0	0	0	0	0	0	0	36.84	0	0	0	0	0	0	0	0	0	0	0	26.32	0	0	0	0	0	0	0	0	36.84	0	0	0	0
Zerlasiran 300mg Q8W:Olpasiran 225mg Q12W	0	0	0	0	0	0	0	0	0	0	0	0	0	0	0	0	0	0	0	0	0	0	0	29.17	0	0	0	0	0	0	0	0	0	0	0	0	0	0	20.83	0	20.83	0	0	0	29.17	0	0	0	0
Lepodisiran 96mg Q6M:Olpasiran 225mg Q12W	0	0	0	0	0	0	0	0	0	0	0	0	0	0	0	0	0	0	0	0	0	0	0	29.17	0	0	0	0	0	0	0	0	0	0	0	0	0	0	0	20.83	0	20.83	0	0	29.17	0	0	0	0
Lepodisiran 400mg Q6M:Olpasiran 225mg Q12W	0	0	0	0	0	0	0	0	0	0	0	0	0	0	0	0	0	0	0	0	0	0	0	36.84	0	0	0	0	0	0	0	0	0	0	0	0	0	0	0	0	0	26.32	0	0	36.84	0	0	0	0
Inclisiran 300mg Q3M:Olpasiran 225mg Q12W	0	0	0	0	0	0	0	0	0	0	0	0	0	0	0	0	0	0	0	0	0	0	0	24.14	0	0	0	0	0	0	0	0	0	0	0	0	0	0	0	0	0	0	0	0	24.14	0	0	0	0
Pelacarsen 200mg QW:Olpasiran 225mg Q12W	0	0	0	0	0	0	0	0	0	0	0	0	0	0	0	0	0	0	0	0	0	0	0	29.17	0	0	0	0	0	0	0	0	0	0	0	0	0	0	0	0	0	0	0	0	29.17	0	0	0	0
Placebo:Alirocumab 300mg Q4W	0	2.62	0	0	0	0	0	0	2.62	0	0	0	0	0	0	0	0	0	0	0	0	0	0	0	0	0	0	0	0	0	26.18	0	0	0	0	0	0	0	0	0	0	0	0	0	0	0	0	0	0
Evolocumab 420mg Q4W:Alirocumab 300mg Q4W	3.33	3.33	3.33	3.33	0	0	0	0	3.33	0	3.33	0	0	3.33	0	0	0	3.33	0	0	3.33	0	0	0	0	0	3.33	3.33	0	0	5.24	0	0	3.33	3.33	0	0	0	0	0	0	0	0	0	0	0	0	3.33	3.33
Alirocumab 150mg Q2W:Alirocumab 300mg Q4W	0	3.01	0	0	0	0	1.2	1.2	3.01	0	0	0	1.2	0	0	0	1.2	0	0	0	0	0	0	0	0	0	0	0	0	0	30.12	0	0	0	0	0	0	0	0	0	0	0	0	0	0	0	0	0	0
Evolocumab 140mg Q2W:Alirocumab 300mg Q4W	0	4.35	0	4.35	0	0	0	0	4.35	4.35	0	0	0	4.35	0	0	0	4.35	0	0	4.35	0	0	0	0	0	0	4.35	0	0	6.83	0	0	0	0	0	0	0	0	0	0	0	0	0	0	0	0	0	4.35
Alirocumab 75mg Q2W:Alirocumab 300mg Q4W	0	1.71	0	0	0	0	4.27	4.27	1.71	0	0	0	4.27	0	0	0	4.27	0	0	0	0	0	0	0	0	0	0	0	0	0	5.98	0	0	0	0	0	0	0	0	0	0	0	0	0	0	0	0	0	0
Pelacarsen 80mg QW:Alirocumab 300mg Q4W	0	6.67	0	0	0	0	0	0	6.67	0	0	6.67	0	0	0	0	0	0	0	0	0	0	0	0	0	0	0	0	0	0	10.48	0	0	0	0	0	0	0	0	0	0	0	0	0	0	0	0	0	0
Olpasiran 75mg Q12W:Alirocumab 300mg Q4W	0	6.67	0	0	0	0	0	0	6.67	0	0	0	0	0	0	0	0	0	0	0	0	0	0	6.67	0	0	0	0	0	0	10.48	0	0	0	0	0	0	0	0	0	0	0	0	0	6.67	0	0	0	0
Olpasiran 225mg Q12W:Alirocumab 300mg Q4W	0	6.67	0	0	0	0	0	0	6.67	0	0	0	0	0	0	0	0	0	0	0	0	0	0	6.67	0	0	0	0	0	0	10.48	0	0	0	0	0	0	0	0	0	0	0	0	0	6.67	0	0	0	0
Muvalaplin 60mg daily:Alirocumab 300mg Q4W	0	7.14	0	0	0	0	0	0	7.14	0	0	0	0	0	0	0	0	0	0	0	0	0	0	0	0	0	0	0	0	0	11.22	0	0	0	0	7.14	0	0	0	0	0	0	0	0	0	0	0	0	0
Muvalaplin 240mg daily:Alirocumab 300mg Q4W	0	7.14	0	0	0	0	0	0	7.14	0	0	0	0	0	0	0	0	0	0	0	0	0	0	0	0	0	0	0	0	0	11.22	0	0	0	0	7.14	0	0	0	0	0	0	0	0	0	0	0	0	0
Zerlasiran 300mg Q8W:Alirocumab 300mg Q4W	0	6.67	0	0	0	0	0	0	6.67	0	0	0	0	0	0	0	0	0	0	0	0	0	0	0	0	0	0	0	0	0	10.48	0	0	0	0	0	0	0	6.67	0	6.67	0	0	0	0	0	0	0	0
Lepodisiran 96mg Q6M:Alirocumab 300mg Q4W	0	6.67	0	0	0	0	0	0	6.67	0	0	0	0	0	0	0	0	0	0	0	0	0	0	0	0	0	0	0	0	0	10.48	0	0	0	0	0	0	0	0	6.67	0	6.67	0	0	0	0	0	0	0
Lepodisiran 400mg Q6M:Alirocumab 300mg Q4W	0	7.14	0	0	0	0	0	0	7.14	0	0	0	0	0	0	0	0	0	0	0	0	0	0	0	0	0	0	0	0	0	11.22	0	0	0	0	0	0	0	0	0	0	7.14	0	0	0	0	0	0	0
Inclisiran 300mg Q3M:Alirocumab 300mg Q4W	0	6.25	0	0	0	0	0	0	6.25	0	0	0	0	0	0	0	0	0	0	0	0	0	0	0	0	0	0	0	0	0	9.82	0	0	0	0	0	0	0	0	0	0	0	0	0	0	0	0	0	0
Pelacarsen 200mg QW:Alirocumab 300mg Q4W	0	6.67	0	0	0	0	0	0	6.67	0	0	0	0	0	0	0	0	0	0	0	0	0	0	0	0	0	0	0	0	0	10.48	0	0	0	0	0	0	0	0	0	0	0	0	0	0	0	0	0	0
Placebo:Muvalaplin 60mg daily	0	0	0	0	0	0	0	0	0	0	0	0	0	0	0	0	0	0	0	0	0	0	0	0	0	0	0	0	0	0	0	0	0	0	0	100	0	0	0	0	0	0	0	0	0	0	0	0	0
Evolocumab 420mg Q4W:Muvalaplin 60mg daily	5.48	0	5.48	5.48	0	0	0	0	0	0	5.48	0	0	5.48	0	0	0	5.48	0	0	5.48	0	0	0	0	0	5.48	5.48	0	0	0	0	0	5.48	5.48	6.85	0	0	0	0	0	0	0	0	0	0	0	5.48	5.48
Alirocumab 150mg Q2W:Muvalaplin 60mg daily	0	8.16	0	0	0	0	0	0	8.16	0	0	0	0	0	0	0	0	0	0	0	0	0	0	0	0	0	0	0	0	0	8.16	0	0	0	0	10.2	0	0	0	0	0	0	0	0	0	0	0	0	0
Evolocumab 140mg Q2W:Muvalaplin 60mg daily	0	0	0	8.89	0	0	0	0	0	8.89	0	0	0	8.89	0	0	0	8.89	0	0	8.89	0	0	0	0	0	0	8.89	0	0	0	0	0	0	0	11.11	0	0	0	0	0	0	0	0	0	0	0	0	8.89
Alirocumab 75mg Q2W:Muvalaplin 60mg daily	0	0	0	0	0	0	10.81	10.81	0	0	0	0	10.81	0	0	0	10.81	0	0	0	0	0	0	0	0	0	0	0	0	0	0	0	0	0	0	13.51	0	0	0	0	0	0	0	0	0	0	0	0	0
Pelacarsen 80mg QW:Muvalaplin 60mg daily	0	0	0	0	0	0	0	0	0	0	0	30.77	0	0	0	0	0	0	0	0	0	0	0	0	0	0	0	0	0	0	0	0	0	0	0	38.46	0	0	0	0	0	0	0	0	0	0	0	0	0
Olpasiran 75mg Q12W:Muvalaplin 60mg daily	0	0	0	0	0	0	0	0	0	0	0	0	0	0	0	0	0	0	0	0	0	0	0	30.77	0	0	0	0	0	0	0	0	0	0	0	38.46	0	0	0	0	0	0	0	0	30.77	0	0	0	0
Olpasiran 225mg Q12W:Muvalaplin 60mg daily	0	0	0	0	0	0	0	0	0	0	0	0	0	0	0	0	0	0	0	0	0	0	0	30.77	0	0	0	0	0	0	0	0	0	0	0	38.46	0	0	0	0	0	0	0	0	30.77	0	0	0	0
Alirocumab 300mg Q4W:Muvalaplin 60mg daily	0	0	0	0	0	0	0	0	0	0	0	0	0	0	0	0	0	0	0	0	0	0	0	0	0	0	0	0	0	0	23.53	0	0	0	0	29.41	0	0	0	0	0	0	0	0	0	0	0	0	0
Muvalaplin 240mg daily:Muvalaplin 60mg daily	0	0	0	0	0	0	0	0	0	0	0	0	0	0	0	0	0	0	0	0	0	0	0	0	0	0	0	0	0	0	0	0	0	0	0	100	0	0	0	0	0	0	0	0	0	0	0	0	0
Zerlasiran 300mg Q8W:Muvalaplin 60mg daily	0	0	0	0	0	0	0	0	0	0	0	0	0	0	0	0	0	0	0	0	0	0	0	0	0	0	0	0	0	0	0	0	0	0	0	38.46	0	0	30.77	0	30.77	0	0	0	0	0	0	0	0
Lepodisiran 96mg Q6M:Muvalaplin 60mg daily	0	0	0	0	0	0	0	0	0	0	0	0	0	0	0	0	0	0	0	0	0	0	0	0	0	0	0	0	0	0	0	0	0	0	0	38.46	0	0	0	30.77	0	30.77	0	0	0	0	0	0	0
Lepodisiran 400mg Q6M:Muvalaplin 60mg daily	0	0	0	0	0	0	0	0	0	0	0	0	0	0	0	0	0	0	0	0	0	0	0	0	0	0	0	0	0	0	0	0	0	0	0	55.56	0	0	0	0	0	44.44	0	0	0	0	0	0	0
Inclisiran 300mg Q3M:Muvalaplin 60mg daily	0	0	0	0	0	0	0	0	0	0	0	0	0	0	0	0	0	0	0	0	0	0	0	0	0	0	0	0	0	0	0	0	0	0	0	29.41	0	0	0	0	0	0	0	0	0	0	0	0	0
Pelacarsen 200mg QW:Muvalaplin 60mg daily	0	0	0	0	0	0	0	0	0	0	0	0	0	0	0	0	0	0	0	0	0	0	0	0	0	0	0	0	0	0	0	0	0	0	0	38.46	0	0	0	0	0	0	0	0	0	0	0	0	0
Placebo:Muvalaplin 240mg daily	0	0	0	0	0	0	0	0	0	0	0	0	0	0	0	0	0	0	0	0	0	0	0	0	0	0	0	0	0	0	0	0	0	0	0	100	0	0	0	0	0	0	0	0	0	0	0	0	0
Evolocumab 420mg Q4W:Muvalaplin 240mg daily	5.43	0	5.43	5.43	0	0	0	0	0	0	5.43	0	0	5.43	0	0	0	5.43	0	0	5.43	0	0	0	0	0	5.43	5.43	0	0	0	0	0	5.43	5.43	7.61	0	0	0	0	0	0	0	0	0	0	0	5.43	5.43
Alirocumab 150mg Q2W:Muvalaplin 240mg daily	0	8.06	0	0	0	0	0	0	8.06	0	0	0	0	0	0	0	0	0	0	0	0	0	0	0	0	0	0	0	0	0	8.06	0	0	0	0	11.29	0	0	0	0	0	0	0	0	0	0	0	0	0
Evolocumab 140mg Q2W:Muvalaplin 240mg daily	0	0	0	8.77	0	0	0	0	0	8.77	0	0	0	8.77	0	0	0	8.77	0	0	8.77	0	0	0	0	0	0	8.77	0	0	0	0	0	0	0	12.28	0	0	0	0	0	0	0	0	0	0	0	0	8.77
Alirocumab 75mg Q2W:Muvalaplin 240mg daily	0	0	0	0	0	0	10.64	10.64	0	0	0	0	10.64	0	0	0	10.64	0	0	0	0	0	0	0	0	0	0	0	0	0	0	0	0	0	0	14.89	0	0	0	0	0	0	0	0	0	0	0	0	0
Pelacarsen 80mg QW:Muvalaplin 240mg daily	0	0	0	0	0	0	0	0	0	0	0	29.41	0	0	0	0	0	0	0	0	0	0	0	0	0	0	0	0	0	0	0	0	0	0	0	41.18	0	0	0	0	0	0	0	0	0	0	0	0	0
Olpasiran 75mg Q12W:Muvalaplin 240mg daily	0	0	0	0	0	0	0	0	0	0	0	0	0	0	0	0	0	0	0	0	0	0	0	29.41	0	0	0	0	0	0	0	0	0	0	0	41.18	0	0	0	0	0	0	0	0	29.41	0	0	0	0
Olpasiran 225mg Q12W:Muvalaplin 240mg daily	0	0	0	0	0	0	0	0	0	0	0	0	0	0	0	0	0	0	0	0	0	0	0	29.41	0	0	0	0	0	0	0	0	0	0	0	41.18	0	0	0	0	0	0	0	0	29.41	0	0	0	0
Alirocumab 300mg Q4W:Muvalaplin 240mg daily	0	0	0	0	0	0	0	0	0	0	0	0	0	0	0	0	0	0	0	0	0	0	0	0	0	0	0	0	0	0	22.73	0	0	0	0	31.82	0	0	0	0	0	0	0	0	0	0	0	0	0
Muvalaplin 60mg daily:Muvalaplin 240mg daily	0	0	0	0	0	0	0	0	0	0	0	0	0	0	0	0	0	0	0	0	0	0	0	0	0	0	0	0	0	0	0	0	0	0	0	100	0	0	0	0	0	0	0	0	0	0	0	0	0
Zerlasiran 300mg Q8W:Muvalaplin 240mg daily	0	0	0	0	0	0	0	0	0	0	0	0	0	0	0	0	0	0	0	0	0	0	0	0	0	0	0	0	0	0	0	0	0	0	0	41.18	0	0	29.41	0	29.41	0	0	0	0	0	0	0	0
Lepodisiran 96mg Q6M:Muvalaplin 240mg daily	0	0	0	0	0	0	0	0	0	0	0	0	0	0	0	0	0	0	0	0	0	0	0	0	0	0	0	0	0	0	0	0	0	0	0	41.18	0	0	0	29.41	0	29.41	0	0	0	0	0	0	0
Lepodisiran 400mg Q6M:Muvalaplin 240mg daily	0	0	0	0	0	0	0	0	0	0	0	0	0	0	0	0	0	0	0	0	0	0	0	0	0	0	0	0	0	0	0	0	0	0	0	58.33	0	0	0	0	0	41.67	0	0	0	0	0	0	0
Inclisiran 300mg Q3M:Muvalaplin 240mg daily	0	0	0	0	0	0	0	0	0	0	0	0	0	0	0	0	0	0	0	0	0	0	0	0	0	0	0	0	0	0	0	0	0	0	0	31.82	0	0	0	0	0	0	0	0	0	0	0	0	0
Pelacarsen 200mg QW:Muvalaplin 240mg daily	0	0	0	0	0	0	0	0	0	0	0	0	0	0	0	0	0	0	0	0	0	0	0	0	0	0	0	0	0	0	0	0	0	0	0	41.18	0	0	0	0	0	0	0	0	0	0	0	0	0
Placebo:Zerlasiran 300mg Q8W	0	0	0	0	0	0	0	0	0	0	0	0	0	0	0	0	0	0	0	0	0	0	0	0	0	0	0	0	0	0	0	0	0	0	0	0	0	0	50	0	50	0	0	0	0	0	0	0	0
Evolocumab 420mg Q4W:Zerlasiran 300mg Q8W	3.9	0	3.9	6.49	0	0	0	0	0	1.3	3.9	0	0	6.49	0	0	0	6.49	0	0	6.49	0	0	0	0	0	3.9	6.49	0	0	0	0	0	3.9	3.9	0	0	0	5.19	0	5.19	0	0	0	0	0	0	3.9	6.49
Alirocumab 150mg Q2W:Zerlasiran 300mg Q8W	0	6	0	0	0	0	2	2	6	0	0	0	2	0	0	0	2	0	0	0	0	0	0	0	0	0	0	0	0	0	6	0	0	0	0	0	0	0	8	0	8	0	0	0	0	0	0	0	0
Evolocumab 140mg Q2W:Zerlasiran 300mg Q8W	1.59	0	1.59	7.94	0	0	0	0	0	4.76	1.59	0	0	7.94	0	0	0	7.94	0	0	7.94	0	0	0	0	0	1.59	7.94	0	0	0	0	0	1.59	1.59	0	0	0	6.35	0	6.35	0	0	0	0	0	0	1.59	7.94
Alirocumab 75mg Q2W:Zerlasiran 300mg Q8W	0	2.27	0	0	0	0	6.82	6.82	2.27	0	0	0	6.82	0	0	0	6.82	0	0	0	0	0	0	0	0	0	0	0	0	0	2.27	0	0	0	0	0	0	0	9.09	0	9.09	0	0	0	0	0	0	0	0
Pelacarsen 80mg QW:Zerlasiran 300mg Q8W	0	0	0	0	0	0	0	0	0	0	0	25	0	0	0	0	0	0	0	0	0	0	0	0	0	0	0	0	0	0	0	0	0	0	0	0	0	0	25	0	25	0	0	0	0	0	0	0	0
Olpasiran 75mg Q12W:Zerlasiran 300mg Q8W	0	0	0	0	0	0	0	0	0	0	0	0	0	0	0	0	0	0	0	0	0	0	0	27.78	0	0	0	0	0	0	0	0	0	0	0	0	0	0	22.22	0	22.22	0	0	0	27.78	0	0	0	0
Olpasiran 225mg Q12W:Zerlasiran 300mg Q8W	0	0	0	0	0	0	0	0	0	0	0	0	0	0	0	0	0	0	0	0	0	0	0	27.78	0	0	0	0	0	0	0	0	0	0	0	0	0	0	22.22	0	22.22	0	0	0	27.78	0	0	0	0
Alirocumab 300mg Q4W:Zerlasiran 300mg Q8W	0	3.33	0	0	0	0	0	0	3.33	0	0	0	0	0	0	0	0	0	0	0	0	0	0	0	0	0	0	0	0	0	16.67	0	0	0	0	0	0	0	13.33	0	13.33	0	0	0	0	0	0	0	0
Muvalaplin 60mg daily:Zerlasiran 300mg Q8W	0	0	0	0	0	0	0	0	0	0	0	0	0	0	0	0	0	0	0	0	0	0	0	0	0	0	0	0	0	0	0	0	0	0	0	38.46	0	0	30.77	0	30.77	0	0	0	0	0	0	0	0
Muvalaplin 240mg daily:Zerlasiran 300mg Q8W	0	0	0	0	0	0	0	0	0	0	0	0	0	0	0	0	0	0	0	0	0	0	0	0	0	0	0	0	0	0	0	0	0	0	0	38.46	0	0	30.77	0	30.77	0	0	0	0	0	0	0	0
Lepodisiran 96mg Q6M:Zerlasiran 300mg Q8W	0	0	0	0	0	0	0	0	0	0	0	0	0	0	0	0	0	0	0	0	0	0	0	0	0	0	0	0	0	0	0	0	0	0	0	0	0	0	25	18.75	25	31.25	0	0	0	0	0	0	0
Lepodisiran 400mg Q6M:Zerlasiran 300mg Q8W	0	0	0	0	0	0	0	0	0	0	0	0	0	0	0	0	0	0	0	0	0	0	0	0	0	0	0	0	0	0	0	0	0	0	0	0	0	0	28.57	7.14	28.57	35.71	0	0	0	0	0	0	0
Inclisiran 300mg Q3M:Zerlasiran 300mg Q8W	0	0	0	0	0	0	0	0	0	0	0	0	0	0	0	0	0	0	0	0	0	0	0	0	0	0	0	0	0	0	0	0	0	0	0	0	0	0	20	0	20	0	0	0	0	0	0	0	0
Pelacarsen 200mg QW:Zerlasiran 300mg Q8W	0	0	0	0	0	0	0	0	0	0	0	0	0	0	0	0	0	0	0	0	0	0	0	0	0	0	0	0	0	0	0	0	0	0	0	0	0	0	25	0	25	0	0	0	0	0	0	0	0
Placebo:Lepodisiran 96mg Q6M	0	0	0	0	0	0	0	0	0	0	0	0	0	0	0	0	0	0	0	0	0	0	0	0	0	0	0	0	0	0	0	0	0	0	0	0	0	0	0	46.67	0	53.33	0	0	0	0	0	0	0
Evolocumab 420mg Q4W:Lepodisiran 96mg Q6M	5.26	0	5.26	5.26	0	0	0	0	0	0	5.26	0	0	5.26	0	0	0	5.26	0	0	5.26	0	0	0	0	0	5.26	5.26	0	0	0	0	0	5.26	5.26	0	0	0	0	3.95	0	6.58	0	0	0	0	0	5.26	5.26
Alirocumab 150mg Q2W:Lepodisiran 96mg Q6M	0	7.69	0	0	0	0	0	0	7.69	0	0	0	0	0	0	0	0	0	0	0	0	0	0	0	0	0	0	0	0	0	7.69	0	0	0	0	0	0	0	0	5.77	0	9.62	0	0	0	0	0	0	0
Evolocumab 140mg Q2W:Lepodisiran 96mg Q6M	0	0	0	8.33	0	0	0	0	0	8.33	0	0	0	8.33	0	0	0	8.33	0	0	8.33	0	0	0	0	0	0	8.33	0	0	0	0	0	0	0	0	0	0	0	6.25	0	10.42	0	0	0	0	0	0	8.33
Alirocumab 75mg Q2W:Lepodisiran 96mg Q6M	0	0	0	0	0	0	10	10	0	0	0	0	10	0	0	0	10	0	0	0	0	0	0	0	0	0	0	0	0	0	0	0	0	0	0	0	0	0	0	7.5	0	12.5	0	0	0	0	0	0	0
Pelacarsen 80mg QW:Lepodisiran 96mg Q6M	0	0	0	0	0	0	0	0	0	0	0	25	0	0	0	0	0	0	0	0	0	0	0	0	0	0	0	0	0	0	0	0	0	0	0	0	0	0	0	18.75	0	31.25	0	0	0	0	0	0	0
Olpasiran 75mg Q12W:Lepodisiran 96mg Q6M	0	0	0	0	0	0	0	0	0	0	0	0	0	0	0	0	0	0	0	0	0	0	0	25	0	0	0	0	0	0	0	0	0	0	0	0	0	0	0	18.75	0	31.25	0	0	25	0	0	0	0
Olpasiran 225mg Q12W:Lepodisiran 96mg Q6M	0	0	0	0	0	0	0	0	0	0	0	0	0	0	0	0	0	0	0	0	0	0	0	25	0	0	0	0	0	0	0	0	0	0	0	0	0	0	0	18.75	0	31.25	0	0	25	0	0	0	0
Alirocumab 300mg Q4W:Lepodisiran 96mg Q6M	0	0	0	0	0	0	0	0	0	0	0	0	0	0	0	0	0	0	0	0	0	0	0	0	0	0	0	0	0	0	20	0	0	0	0	0	0	0	0	15	0	25	0	0	0	0	0	0	0
Muvalaplin 60mg daily:Lepodisiran 96mg Q6M	0	0	0	0	0	0	0	0	0	0	0	0	0	0	0	0	0	0	0	0	0	0	0	0	0	0	0	0	0	0	0	0	0	0	0	33.33	0	0	0	25	0	41.67	0	0	0	0	0	0	0
Muvalaplin 240mg daily:Lepodisiran 96mg Q6M	0	0	0	0	0	0	0	0	0	0	0	0	0	0	0	0	0	0	0	0	0	0	0	0	0	0	0	0	0	0	0	0	0	0	0	33.33	0	0	0	25	0	41.67	0	0	0	0	0	0	0
Zerlasiran 300mg Q8W:Lepodisiran 96mg Q6M	0	0	0	0	0	0	0	0	0	0	0	0	0	0	0	0	0	0	0	0	0	0	0	0	0	0	0	0	0	0	0	0	0	0	0	0	0	0	25	18.75	25	31.25	0	0	0	0	0	0	0
Lepodisiran 400mg Q6M:Lepodisiran 96mg Q6M	0	0	0	0	0	0	0	0	0	0	0	0	0	0	0	0	0	0	0	0	0	0	0	0	0	0	0	0	0	0	0	0	0	0	0	0	0	0	0	8.11	0	91.89	0	0	0	0	0	0	0
Inclisiran 300mg Q3M:Lepodisiran 96mg Q6M	0	0	0	0	0	0	0	0	0	0	0	0	0	0	0	0	0	0	0	0	0	0	0	0	0	0	0	0	0	0	0	0	0	0	0	0	0	0	0	15	0	25	0	0	0	0	0	0	0
Pelacarsen 200mg QW:Lepodisiran 96mg Q6M	0	0	0	0	0	0	0	0	0	0	0	0	0	0	0	0	0	0	0	0	0	0	0	0	0	0	0	0	0	0	0	0	0	0	0	0	0	0	0	18.75	0	31.25	0	0	0	0	0	0	0
Placebo:Lepodisiran 400mg Q6M	0	0	0	0	0	0	0	0	0	0	0	0	0	0	0	0	0	0	0	0	0	0	0	0	0	0	0	0	0	0	0	0	0	0	0	0	0	0	0	8.11	0	91.89	0	0	0	0	0	0	0
Evolocumab 420mg Q4W:Lepodisiran 400mg Q6M	5.32	0	5.32	5.32	0	0	0	0	0	0	5.32	0	0	5.32	0	0	0	5.32	0	0	5.32	0	0	0	0	0	5.32	5.32	0	0	0	0	0	5.32	5.32	0	0	0	0	2.13	0	7.45	0	0	0	0	0	5.32	5.32
Alirocumab 150mg Q2W:Lepodisiran 400mg Q6M	0	7.81	0	0	0	0	0	0	7.81	0	0	0	0	0	0	0	0	0	0	0	0	0	0	0	0	0	0	0	0	0	7.81	0	0	0	0	0	0	0	0	3.12	0	10.94	0	0	0	0	0	0	0
Evolocumab 140mg Q2W:Lepodisiran 400mg Q6M	0	0	0	8.47	0	0	0	0	0	8.47	0	0	0	8.47	0	0	0	8.47	0	0	8.47	0	0	0	0	0	0	8.47	0	0	0	0	0	0	0	0	0	0	0	3.39	0	11.86	0	0	0	0	0	0	8.47
Alirocumab 75mg Q2W:Lepodisiran 400mg Q6M	0	0	0	0	0	0	10.2	10.2	0	0	0	0	10.2	0	0	0	10.2	0	0	0	0	0	0	0	0	0	0	0	0	0	0	0	0	0	0	0	0	0	0	4.08	0	14.29	0	0	0	0	0	0	0
Pelacarsen 80mg QW:Lepodisiran 400mg Q6M	0	0	0	0	0	0	0	0	0	0	0	26.32	0	0	0	0	0	0	0	0	0	0	0	0	0	0	0	0	0	0	0	0	0	0	0	0	0	0	0	10.53	0	36.84	0	0	0	0	0	0	0
Olpasiran 75mg Q12W:Lepodisiran 400mg Q6M	0	0	0	0	0	0	0	0	0	0	0	0	0	0	0	0	0	0	0	0	0	0	0	26.32	0	0	0	0	0	0	0	0	0	0	0	0	0	0	0	10.53	0	36.84	0	0	26.32	0	0	0	0
Olpasiran 225mg Q12W:Lepodisiran 400mg Q6M	0	0	0	0	0	0	0	0	0	0	0	0	0	0	0	0	0	0	0	0	0	0	0	26.32	0	0	0	0	0	0	0	0	0	0	0	0	0	0	0	10.53	0	36.84	0	0	26.32	0	0	0	0
Alirocumab 300mg Q4W:Lepodisiran 400mg Q6M	0	0	0	0	0	0	0	0	0	0	0	0	0	0	0	0	0	0	0	0	0	0	0	0	0	0	0	0	0	0	20.83	0	0	0	0	0	0	0	0	8.33	0	29.17	0	0	0	0	0	0	0
Muvalaplin 60mg daily:Lepodisiran 400mg Q6M	0	0	0	0	0	0	0	0	0	0	0	0	0	0	0	0	0	0	0	0	0	0	0	0	0	0	0	0	0	0	0	0	0	0	0	35.71	0	0	0	14.29	0	50	0	0	0	0	0	0	0
Muvalaplin 240mg daily:Lepodisiran 400mg Q6M	0	0	0	0	0	0	0	0	0	0	0	0	0	0	0	0	0	0	0	0	0	0	0	0	0	0	0	0	0	0	0	0	0	0	0	35.71	0	0	0	14.29	0	50	0	0	0	0	0	0	0
Zerlasiran 300mg Q8W:Lepodisiran 400mg Q6M	0	0	0	0	0	0	0	0	0	0	0	0	0	0	0	0	0	0	0	0	0	0	0	0	0	0	0	0	0	0	0	0	0	0	0	0	0	0	26.32	10.53	26.32	36.84	0	0	0	0	0	0	0
Lepodisiran 96mg Q6M:Lepodisiran 400mg Q6M	0	0	0	0	0	0	0	0	0	0	0	0	0	0	0	0	0	0	0	0	0	0	0	0	0	0	0	0	0	0	0	0	0	0	0	0	0	0	0	8.11	0	91.89	0	0	0	0	0	0	0
Inclisiran 300mg Q3M:Lepodisiran 400mg Q6M	0	0	0	0	0	0	0	0	0	0	0	0	0	0	0	0	0	0	0	0	0	0	0	0	0	0	0	0	0	0	0	0	0	0	0	0	0	0	0	8.33	0	29.17	0	0	0	0	0	0	0
Pelacarsen 200mg QW:Lepodisiran 400mg Q6M	0	0	0	0	0	0	0	0	0	0	0	0	0	0	0	0	0	0	0	0	0	0	0	0	0	0	0	0	0	0	0	0	0	0	0	0	0	0	0	10.53	0	36.84	0	0	0	0	0	0	0
Placebo:Inclisiran 300mg Q3M	0	0	0	0	0	0	0	0	0	0	0	0	0	0	0	0	0	0	0	0	0	0	0	0	0	0	0	0	0	0	0	0	0	0	0	0	0	0	0	0	0	0	0	0	0	0	0	0	0
Evolocumab 420mg Q4W:Inclisiran 300mg Q3M	3.7	0	3.7	6.17	0	0	0	0	0	1.23	3.7	0	0	6.17	0	0	0	6.17	0	0	6.17	0	0	0	0	0	3.7	6.17	0	0	0	0	0	3.7	3.7	0	0	0	0	0	0	0	0	0	0	0	0	3.7	6.17
Alirocumab 150mg Q2W:Inclisiran 300mg Q3M	0	5.56	0	0	0	0	1.85	1.85	5.56	0	0	0	1.85	0	0	0	1.85	0	0	0	0	0	0	0	0	0	0	0	0	0	5.56	0	0	0	0	0	0	0	0	0	0	0	0	0	0	0	0	0	0
Evolocumab 140mg Q2W:Inclisiran 300mg Q3M	1.49	0	1.49	7.46	0	0	0	0	0	4.48	1.49	0	0	7.46	0	0	0	7.46	0	0	7.46	0	0	0	0	0	1.49	7.46	0	0	0	0	0	1.49	1.49	0	0	0	0	0	0	0	0	0	0	0	0	1.49	7.46
Alirocumab 75mg Q2W:Inclisiran 300mg Q3M	0	2.08	0	0	0	0	6.25	6.25	2.08	0	0	0	6.25	0	0	0	6.25	0	0	0	0	0	0	0	0	0	0	0	0	0	2.08	0	0	0	0	0	0	0	0	0	0	0	0	0	0	0	0	0	0
Pelacarsen 80mg QW:Inclisiran 300mg Q3M	0	0	0	0	0	0	0	0	0	0	0	20	0	0	0	0	0	0	0	0	0	0	0	0	0	0	0	0	0	0	0	0	0	0	0	0	0	0	0	0	0	0	0	0	0	0	0	0	0
Olpasiran 75mg Q12W:Inclisiran 300mg Q3M	0	0	0	0	0	0	0	0	0	0	0	0	0	0	0	0	0	0	0	0	0	0	0	22.73	0	0	0	0	0	0	0	0	0	0	0	0	0	0	0	0	0	0	0	0	22.73	0	0	0	0
Olpasiran 225mg Q12W:Inclisiran 300mg Q3M	0	0	0	0	0	0	0	0	0	0	0	0	0	0	0	0	0	0	0	0	0	0	0	22.73	0	0	0	0	0	0	0	0	0	0	0	0	0	0	0	0	0	0	0	0	22.73	0	0	0	0
Alirocumab 300mg Q4W:Inclisiran 300mg Q3M	0	2.94	0	0	0	0	0	0	2.94	0	0	0	0	0	0	0	0	0	0	0	0	0	0	0	0	0	0	0	0	0	14.71	0	0	0	0	0	0	0	0	0	0	0	0	0	0	0	0	0	0
Muvalaplin 60mg daily:Inclisiran 300mg Q3M	0	0	0	0	0	0	0	0	0	0	0	0	0	0	0	0	0	0	0	0	0	0	0	0	0	0	0	0	0	0	0	0	0	0	0	29.41	0	0	0	0	0	0	0	0	0	0	0	0	0
Muvalaplin 240mg daily:Inclisiran 300mg Q3M	0	0	0	0	0	0	0	0	0	0	0	0	0	0	0	0	0	0	0	0	0	0	0	0	0	0	0	0	0	0	0	0	0	0	0	29.41	0	0	0	0	0	0	0	0	0	0	0	0	0
Zerlasiran 300mg Q8W:Inclisiran 300mg Q3M	0	0	0	0	0	0	0	0	0	0	0	0	0	0	0	0	0	0	0	0	0	0	0	0	0	0	0	0	0	0	0	0	0	0	0	0	0	0	20	0	20	0	0	0	0	0	0	0	0
Lepodisiran 96mg Q6M:Inclisiran 300mg Q3M	0	0	0	0	0	0	0	0	0	0	0	0	0	0	0	0	0	0	0	0	0	0	0	0	0	0	0	0	0	0	0	0	0	0	0	0	0	0	0	15	0	25	0	0	0	0	0	0	0
Lepodisiran 400mg Q6M:Inclisiran 300mg Q3M	0	0	0	0	0	0	0	0	0	0	0	0	0	0	0	0	0	0	0	0	0	0	0	0	0	0	0	0	0	0	0	0	0	0	0	0	0	0	0	5.56	0	27.78	0	0	0	0	0	0	0
Pelacarsen 200mg QW:Inclisiran 300mg Q3M	0	0	0	0	0	0	0	0	0	0	0	0	0	0	0	0	0	0	0	0	0	0	0	0	0	0	0	0	0	0	0	0	0	0	0	0	0	0	0	0	0	0	0	0	0	0	0	0	0
Placebo:Pelacarsen 200mg QW	0	0	0	0	0	0	0	0	0	0	0	0	0	0	0	0	0	0	0	0	0	0	0	0	0	0	0	0	0	0	0	0	0	0	0	0	0	0	0	0	0	0	0	0	0	0	0	0	0
Evolocumab 420mg Q4W:Pelacarsen 200mg QW	3.9	0	3.9	6.49	0	0	0	0	0	1.3	3.9	0	0	6.49	0	0	0	6.49	0	0	6.49	0	0	0	0	0	3.9	6.49	0	0	0	0	0	3.9	3.9	0	0	0	0	0	0	0	0	0	0	0	0	3.9	6.49
Alirocumab 150mg Q2W:Pelacarsen 200mg QW	0	6	0	0	0	0	2	2	6	0	0	0	2	0	0	0	2	0	0	0	0	0	0	0	0	0	0	0	0	0	6	0	0	0	0	0	0	0	0	0	0	0	0	0	0	0	0	0	0
Evolocumab 140mg Q2W:Pelacarsen 200mg QW	1.59	0	1.59	7.94	0	0	0	0	0	4.76	1.59	0	0	7.94	0	0	0	7.94	0	0	7.94	0	0	0	0	0	1.59	7.94	0	0	0	0	0	1.59	1.59	0	0	0	0	0	0	0	0	0	0	0	0	1.59	7.94
Alirocumab 75mg Q2W:Pelacarsen 200mg QW	0	2.27	0	0	0	0	6.82	6.82	2.27	0	0	0	6.82	0	0	0	6.82	0	0	0	0	0	0	0	0	0	0	0	0	0	2.27	0	0	0	0	0	0	0	0	0	0	0	0	0	0	0	0	0	0
Pelacarsen 80mg QW:Pelacarsen 200mg QW	0	0	0	0	0	0	0	0	0	0	0	25	0	0	0	0	0	0	0	0	0	0	0	0	0	0	0	0	0	0	0	0	0	0	0	0	0	0	0	0	0	0	0	0	0	0	0	0	0
Olpasiran 75mg Q12W:Pelacarsen 200mg QW	0	0	0	0	0	0	0	0	0	0	0	0	0	0	0	0	0	0	0	0	0	0	0	27.78	0	0	0	0	0	0	0	0	0	0	0	0	0	0	0	0	0	0	0	0	27.78	0	0	0	0
Olpasiran 225mg Q12W:Pelacarsen 200mg QW	0	0	0	0	0	0	0	0	0	0	0	0	0	0	0	0	0	0	0	0	0	0	0	27.78	0	0	0	0	0	0	0	0	0	0	0	0	0	0	0	0	0	0	0	0	27.78	0	0	0	0
Alirocumab 300mg Q4W:Pelacarsen 200mg QW	0	3.33	0	0	0	0	0	0	3.33	0	0	0	0	0	0	0	0	0	0	0	0	0	0	0	0	0	0	0	0	0	16.67	0	0	0	0	0	0	0	0	0	0	0	0	0	0	0	0	0	0
Muvalaplin 60mg daily:Pelacarsen 200mg QW	0	0	0	0	0	0	0	0	0	0	0	0	0	0	0	0	0	0	0	0	0	0	0	0	0	0	0	0	0	0	0	0	0	0	0	38.46	0	0	0	0	0	0	0	0	0	0	0	0	0
Muvalaplin 240mg daily:Pelacarsen 200mg QW	0	0	0	0	0	0	0	0	0	0	0	0	0	0	0	0	0	0	0	0	0	0	0	0	0	0	0	0	0	0	0	0	0	0	0	38.46	0	0	0	0	0	0	0	0	0	0	0	0	0
Zerlasiran 300mg Q8W:Pelacarsen 200mg QW	0	0	0	0	0	0	0	0	0	0	0	0	0	0	0	0	0	0	0	0	0	0	0	0	0	0	0	0	0	0	0	0	0	0	0	0	0	0	25	0	25	0	0	0	0	0	0	0	0
Lepodisiran 96mg Q6M:Pelacarsen 200mg QW	0	0	0	0	0	0	0	0	0	0	0	0	0	0	0	0	0	0	0	0	0	0	0	0	0	0	0	0	0	0	0	0	0	0	0	0	0	0	0	18.75	0	31.25	0	0	0	0	0	0	0
Lepodisiran 400mg Q6M:Pelacarsen 200mg QW	0	0	0	0	0	0	0	0	0	0	0	0	0	0	0	0	0	0	0	0	0	0	0	0	0	0	0	0	0	0	0	0	0	0	0	0	0	0	0	7.14	0	35.71	0	0	0	0	0	0	0
Inclisiran 300mg Q3M:Pelacarsen 200mg QW	0	0	0	0	0	0	0	0	0	0	0	0	0	0	0	0	0	0	0	0	0	0	0	0	0	0	0	0	0	0	0	0	0	0	0	0	0	0	0	0	0	0	0	0	0	0	0	0	0
[truncated: 34 more columns]

## Sheet: Lp(a) Evaluation
Lp(a) Evaluation
Comparison	Within_Study_Bias	Reporting_Bias	Indirectness	Imprecision	Heterogeneity	Incoherence	Overall_Confidence	Reason_for_downgrade
Evolocumab 420mg Q4W:Placebo	No concerns	No concerns	No concerns	Some concerns	Major concerns	No concerns	Low	Imprecision, Heterogeneity
Alirocumab 150mg Q2W:Placebo	No concerns	No concerns	No concerns	Some concerns	Major concerns	No concerns	Low	Imprecision, Heterogeneity
Evolocumab 140mg Q2W:Placebo	No concerns	No concerns	No concerns	Some concerns	Major concerns	No concerns	Low	Imprecision, Heterogeneity
Alirocumab 75mg Q2W:Placebo	No concerns	No concerns	No concerns	Some concerns	Major concerns	No concerns	Low	Imprecision, Heterogeneity
Pelacarsen 80mg QW:Placebo	No concerns	Some concerns	No concerns	Some concerns	Major concerns	No concerns	Low	Reporting bias, Imprecision, Heterogeneity
Olpasiran 75mg Q12W:Placebo	No concerns	Some concerns	No concerns	Some concerns	Major concerns	No concerns	Low	Reporting bias, Imprecision, Heterogeneity
Olpasiran 225mg Q12W:Placebo	No concerns	Some concerns	No concerns	Some concerns	Major concerns	No concerns	Low	Reporting bias, Imprecision, Heterogeneity
Alirocumab 300mg Q4W:Placebo	No concerns	No concerns	No concerns	Some concerns	Major concerns	No concerns	Low	Imprecision, Heterogeneity
Muvalaplin 60mg daily:Placebo	No concerns	Some concerns	No concerns	Some concerns	Major concerns	No concerns	Low	Reporting bias, Imprecision, Heterogeneity
Muvalaplin 240mg daily:Placebo	No concerns	Some concerns	No concerns	Some concerns	Major concerns	No concerns	Low	Reporting bias, Imprecision, Heterogeneity
Placebo:Zerlasiran 300mg Q8W	No concerns	Some concerns	No concerns	Some concerns	Major concerns	No concerns	Low	Reporting bias, Imprecision, Heterogeneity
Lepodisiran 96mg Q6M:Placebo	No concerns	Some concerns	No concerns	Some concerns	Major concerns	No concerns	Low	Reporting bias, Imprecision, Heterogeneity
Lepodisiran 400mg Q6M:Placebo	No concerns	Some concerns	No concerns	Some concerns	Major concerns	No concerns	Low	Reporting bias, Imprecision, Heterogeneity
Inclisiran 300mg Q3M:Placebo	No concerns	Some concerns	No concerns	Some concerns	Major concerns	No concerns	Low	Reporting bias, Imprecision, Heterogeneity
Pelacarsen 200mg QW:Placebo	No concerns	Some concerns	No concerns	Some concerns	Major concerns	No concerns	Low	Reporting bias, Imprecision, Heterogeneity
Alirocumab 150mg Q2W:Evolocumab 420mg Q4W	No concerns	No concerns	No concerns	Major concerns	Major concerns	No concerns	Very low	Imprecision, Heterogeneity
Evolocumab 140mg Q2W:Evolocumab 420mg Q4W	No concerns	No concerns	No concerns	Major concerns	Major concerns	No concerns	Very low	Imprecision, Heterogeneity
Alirocumab 75mg Q2W:Evolocumab 420mg Q4W	No concerns	No concerns	No concerns	Major concerns	Major concerns	No concerns	Very low	Imprecision, Heterogeneity
Evolocumab 420mg Q4W:Pelacarsen 80mg QW	No concerns	No concerns	No concerns	Some concerns	Major concerns	No concerns	Low	Imprecision, Heterogeneity
Evolocumab 420mg Q4W:Olpasiran 75mg Q12W	No concerns	No concerns	No concerns	Some concerns	Major concerns	No concerns	Low	Imprecision, Heterogeneity
Evolocumab 420mg Q4W:Olpasiran 225mg Q12W	No concerns	No concerns	No concerns	Some concerns	Major concerns	No concerns	Low	Imprecision, Heterogeneity
Alirocumab 300mg Q4W:Evolocumab 420mg Q4W	No concerns	No concerns	No concerns	Major concerns	Major concerns	No concerns	Very low	Imprecision, Heterogeneity
Evolocumab 420mg Q4W:Muvalaplin 60mg daily	No concerns	No concerns	No concerns	Some concerns	Major concerns	No concerns	Low	Imprecision, Heterogeneity
Evolocumab 420mg Q4W:Muvalaplin 240mg daily	No concerns	No concerns	No concerns	Some concerns	Major concerns	No concerns	Low	Imprecision, Heterogeneity
Evolocumab 420mg Q4W:Zerlasiran 300mg Q8W	No concerns	No concerns	No concerns	Some concerns	Major concerns	No concerns	Low	Imprecision, Heterogeneity
Evolocumab 420mg Q4W:Lepodisiran 96mg Q6M	No concerns	No concerns	No concerns	Some concerns	Major concerns	No concerns	Low	Imprecision, Heterogeneity
Evolocumab 420mg Q4W:Lepodisiran 400mg Q6M	No concerns	No concerns	No concerns	Some concerns	Major concerns	No concerns	Low	Imprecision, Heterogeneity
Evolocumab 420mg Q4W:Inclisiran 300mg Q3M	No concerns	No concerns	No concerns	Major concerns	Major concerns	No concerns	Very low	Imprecision, Heterogeneity
Evolocumab 420mg Q4W:Pelacarsen 200mg QW	No concerns	No concerns	No concerns	Some concerns	Major concerns	No concerns	Low	Imprecision, Heterogeneity
Alirocumab 150mg Q2W:Evolocumab 140mg Q2W	No concerns	No concerns	No concerns	Major concerns	Major concerns	No concerns	Very low	Imprecision, Heterogeneity
Alirocumab 150mg Q2W:Alirocumab 75mg Q2W	No concerns	No concerns	Some concerns	Major concerns	Major concerns	No concerns	Very low	Indirectness, Imprecision, Heterogeneity
Alirocumab 150mg Q2W:Pelacarsen 80mg QW	No concerns	No concerns	No concerns	Some concerns	Major concerns	No concerns	Low	Imprecision, Heterogeneity
Alirocumab 150mg Q2W:Olpasiran 75mg Q12W	No concerns	No concerns	No concerns	Some concerns	Major concerns	No concerns	Low	Imprecision, Heterogeneity
Alirocumab 150mg Q2W:Olpasiran 225mg Q12W	No concerns	No concerns	No concerns	Some concerns	Major concerns	No concerns	Low	Imprecision, Heterogeneity
Alirocumab 150mg Q2W:Alirocumab 300mg Q4W	No concerns	No concerns	No concerns	Major concerns	Major concerns	No concerns	Very low	Imprecision, Heterogeneity
Alirocumab 150mg Q2W:Muvalaplin 60mg daily	No concerns	No concerns	No concerns	Some concerns	Major concerns	No concerns	Low	Imprecision, Heterogeneity
Alirocumab 150mg Q2W:Muvalaplin 240mg daily	No concerns	No concerns	No concerns	Some concerns	Major concerns	No concerns	Low	Imprecision, Heterogeneity
Alirocumab 150mg Q2W:Zerlasiran 300mg Q8W	No concerns	No concerns	No concerns	Some concerns	Major concerns	No concerns	Low	Imprecision, Heterogeneity
Alirocumab 150mg Q2W:Lepodisiran 96mg Q6M	No concerns	No concerns	No concerns	Some concerns	Major concerns	No concerns	Low	Imprecision, Heterogeneity
Alirocumab 150mg Q2W:Lepodisiran 400mg Q6M	No concerns	No concerns	No concerns	Some concerns	Major concerns	No concerns	Low	Imprecision, Heterogeneity
Alirocumab 150mg Q2W:Inclisiran 300mg Q3M	No concerns	No concerns	No concerns	Major concerns	Major concerns	No concerns	Very low	Imprecision, Heterogeneity
Alirocumab 150mg Q2W:Pelacarsen 200mg QW	No concerns	No concerns	No concerns	Some concerns	Major concerns	No concerns	Low	Imprecision, Heterogeneity
Alirocumab 75mg Q2W:Evolocumab 140mg Q2W	No concerns	No concerns	No concerns	Major concerns	Major concerns	No concerns	Very low	Imprecision, Heterogeneity
Evolocumab 140mg Q2W:Pelacarsen 80mg QW	No concerns	No concerns	No concerns	Some concerns	Major concerns	No concerns	Low	Imprecision, Heterogeneity
Evolocumab 140mg Q2W:Olpasiran 75mg Q12W	No concerns	No concerns	No concerns	Some concerns	Major concerns	No concerns	Low	Imprecision, Heterogeneity
Evolocumab 140mg Q2W:Olpasiran 225mg Q12W	No concerns	No concerns	No concerns	Some concerns	Major concerns	No concerns	Low	Imprecision, Heterogeneity
Alirocumab 300mg Q4W:Evolocumab 140mg Q2W	No concerns	No concerns	No concerns	Some concerns	Major concerns	No concerns	Low	Imprecision, Heterogeneity
Evolocumab 140mg Q2W:Muvalaplin 60mg daily	No concerns	No concerns	No concerns	Some concerns	Major concerns	No concerns	Low	Imprecision, Heterogeneity
Evolocumab 140mg Q2W:Muvalaplin 240mg daily	No concerns	No concerns	No concerns	Some concerns	Major concerns	No concerns	Low	Imprecision, Heterogeneity
Evolocumab 140mg Q2W:Zerlasiran 300mg Q8W	No concerns	No concerns	No concerns	Some concerns	Major concerns	No concerns	Low	Imprecision, Heterogeneity
Evolocumab 140mg Q2W:Lepodisiran 96mg Q6M	No concerns	No concerns	No concerns	Some concerns	Major concerns	No concerns	Low	Imprecision, Heterogeneity
Evolocumab 140mg Q2W:Lepodisiran 400mg Q6M	No concerns	No concerns	No concerns	Some concerns	Major concerns	No concerns	Low	Imprecision, Heterogeneity
Evolocumab 140mg Q2W:Inclisiran 300mg Q3M	No concerns	No concerns	No concerns	Major concerns	Major concerns	No concerns	Very low	Imprecision, Heterogeneity
Evolocumab 140mg Q2W:Pelacarsen 200mg QW	No concerns	No concerns	No concerns	Some concerns	Major concerns	No concerns	Low	Imprecision, Heterogeneity
Alirocumab 75mg Q2W:Pelacarsen 80mg QW	No concerns	No concerns	No concerns	Some concerns	Major concerns	No concerns	Low	Imprecision, Heterogeneity
Alirocumab 75mg Q2W:Olpasiran 75mg Q12W	No concerns	No concerns	No concerns	Some concerns	Major concerns	No concerns	Low	Imprecision, Heterogeneity
Alirocumab 75mg Q2W:Olpasiran 225mg Q12W	No concerns	No concerns	No concerns	Some concerns	Major concerns	No concerns	Low	Imprecision, Heterogeneity
Alirocumab 300mg Q4W:Alirocumab 75mg Q2W	No concerns	No concerns	No concerns	Major concerns	Major concerns	No concerns	Very low	Imprecision, Heterogeneity
Alirocumab 75mg Q2W:Muvalaplin 60mg daily	No concerns	No concerns	No concerns	Some concerns	Major concerns	No concerns	Low	Imprecision, Heterogeneity
Alirocumab 75mg Q2W:Muvalaplin 240mg daily	No concerns	No concerns	No concerns	Some concerns	Major concerns	No concerns	Low	Imprecision, Heterogeneity
Alirocumab 75mg Q2W:Zerlasiran 300mg Q8W	No concerns	No concerns	No concerns	Some concerns	Major concerns	No concerns	Low	Imprecision, Heterogeneity
Alirocumab 75mg Q2W:Lepodisiran 96mg Q6M	No concerns	No concerns	No concerns	Some concerns	Major concerns	No concerns	Low	Imprecision, Heterogeneity
Alirocumab 75mg Q2W:Lepodisiran 400mg Q6M	No concerns	No concerns	No concerns	Some concerns	Major concerns	No concerns	Low	Imprecision, Heterogeneity
Alirocumab 75mg Q2W:Inclisiran 300mg Q3M	No concerns	No concerns	No concerns	Major concerns	Major concerns	No concerns	Very low	Imprecision, Heterogeneity
Alirocumab 75mg Q2W:Pelacarsen 200mg QW	No concerns	No concerns	No concerns	Some concerns	Major concerns	No concerns	Low	Imprecision, Heterogeneity
Olpasiran 75mg Q12W:Pelacarsen 80mg QW	No concerns	Some concerns	No concerns	Major concerns	Major concerns	No concerns	Very low	Reporting bias, Imprecision, Heterogeneity
Olpasiran 225mg Q12W:Pelacarsen 80mg QW	No concerns	Some concerns	No concerns	Major concerns	Major concerns	No concerns	Very low	Reporting bias, Imprecision, Heterogeneity
Alirocumab 300mg Q4W:Pelacarsen 80mg QW	No concerns	No concerns	No concerns	Some concerns	Major concerns	No concerns	Low	Imprecision, Heterogeneity
Muvalaplin 60mg daily:Pelacarsen 80mg QW	No concerns	Some concerns	No concerns	Major concerns	Major concerns	No concerns	Very low	Reporting bias, Imprecision, Heterogeneity
Muvalaplin 240mg daily:Pelacarsen 80mg QW	No concerns	Some concerns	No concerns	Major concerns	Major concerns	No concerns	Very low	Reporting bias, Imprecision, Heterogeneity
Pelacarsen 80mg QW:Zerlasiran 300mg Q8W	No concerns	Some concerns	No concerns	Major concerns	Major concerns	No concerns	Very low	Reporting bias, Imprecision, Heterogeneity
Lepodisiran 96mg Q6M:Pelacarsen 80mg QW	No concerns	Some concerns	No concerns	Some concerns	Major concerns	No concerns	Low	Reporting bias, Imprecision, Heterogeneity
Lepodisiran 400mg Q6M:Pelacarsen 80mg QW	No concerns	Some concerns	No concerns	Major concerns	Major concerns	No concerns	Very low	Reporting bias, Imprecision, Heterogeneity
Inclisiran 300mg Q3M:Pelacarsen 80mg QW	No concerns	Some concerns	No concerns	Some concerns	Major concerns	No concerns	Low	Reporting bias, Imprecision, Heterogeneity
Pelacarsen 200mg QW:Pelacarsen 80mg QW	No concerns	Some concerns	No concerns	Some concerns	Major concerns	No concerns	Low	Reporting bias, Imprecision, Heterogeneity
Olpasiran 225mg Q12W:Olpasiran 75mg Q12W	No concerns	Some concerns	No concerns	Major concerns	Major concerns	No concerns	Very low	Reporting bias, Imprecision, Heterogeneity
Alirocumab 300mg Q4W:Olpasiran 75mg Q12W	No concerns	Some concerns	No concerns	Some concerns	Major concerns	No concerns	Low	Reporting bias, Imprecision, Heterogeneity
Muvalaplin 60mg daily:Olpasiran 75mg Q12W	No concerns	Some concerns	No concerns	Major concerns	Major concerns	No concerns	Very low	Reporting bias, Imprecision, Heterogeneity
Muvalaplin 240mg daily:Olpasiran 75mg Q12W	No concerns	Some concerns	No concerns	Major concerns	Major concerns	No concerns	Very low	Reporting bias, Imprecision, Heterogeneity
Olpasiran 75mg Q12W:Zerlasiran 300mg Q8W	No concerns	Some concerns	No concerns	Major concerns	Major concerns	No concerns	Very low	Reporting bias, Imprecision, Heterogeneity
Lepodisiran 96mg Q6M:Olpasiran 75mg Q12W	No concerns	Some concerns	No concerns	Some concerns	Major concerns	No concerns	Low	Reporting bias, Imprecision, Heterogeneity
Lepodisiran 400mg Q6M:Olpasiran 75mg Q12W	No concerns	Some concerns	No concerns	Major concerns	Major concerns	No concerns	Very low	Reporting bias, Imprecision, Heterogeneity
Inclisiran 300mg Q3M:Olpasiran 75mg Q12W	No concerns	Some concerns	No concerns	Some concerns	Major concerns	No concerns	Low	Reporting bias, Imprecision, Heterogeneity
Olpasiran 75mg Q12W:Pelacarsen 200mg QW	No concerns	Some concerns	No concerns	Some concerns	Major concerns	No concerns	Low	Reporting bias, Imprecision, Heterogeneity
Alirocumab 300mg Q4W:Olpasiran 225mg Q12W	No concerns	Some concerns	No concerns	Some concerns	Major concerns	No concerns	Low	Reporting bias, Imprecision, Heterogeneity
Muvalaplin 60mg daily:Olpasiran 225mg Q12W	No concerns	Some concerns	No concerns	Major concerns	Major concerns	No concerns	Very low	Reporting bias, Imprecision, Heterogeneity
Muvalaplin 240mg daily:Olpasiran 225mg Q12W	No concerns	Some concerns	No concerns	Major concerns	Major concerns	No concerns	Very low	Reporting bias, Imprecision, Heterogeneity
Olpasiran 225mg Q12W:Zerlasiran 300mg Q8W	No concerns	Some concerns	No concerns	Major concerns	Major concerns	No concerns	Very low	Reporting bias, Imprecision, Heterogeneity
Lepodisiran 96mg Q6M:Olpasiran 225mg Q12W	No concerns	Some concerns	No concerns	Some concerns	Major concerns	No concerns	Low	Reporting bias, Imprecision, Heterogeneity
Lepodisiran 400mg Q6M:Olpasiran 225mg Q12W	No concerns	Some concerns	No concerns	Major concerns	Major concerns	No concerns	Very low	Reporting bias, Imprecision, Heterogeneity
Inclisiran 300mg Q3M:Olpasiran 225mg Q12W	No concerns	Some concerns	No concerns	Some concerns	Major concerns	No concerns	Low	Reporting bias, Imprecision, Heterogeneity
Olpasiran 225mg Q12W:Pelacarsen 200mg QW	No concerns	Some concerns	No concerns	Some concerns	Major concerns	No concerns	Low	Reporting bias, Imprecision, Heterogeneity
Alirocumab 300mg Q4W:Muvalaplin 60mg daily	No concerns	No concerns	No concerns	Some concerns	Major concerns	No concerns	Low	Imprecision, Heterogeneity
Alirocumab 300mg Q4W:Muvalaplin 240mg daily	No concerns	No concerns	No concerns	Some concerns	Major concerns	No concerns	Low	Imprecision, Heterogeneity
Alirocumab 300mg Q4W:Zerlasiran 300mg Q8W	No concerns	No concerns	No concerns	Some concerns	Major concerns	No concerns	Low	Imprecision, Heterogeneity
Alirocumab 300mg Q4W:Lepodisiran 96mg Q6M	No concerns	No concerns	No concerns	Some concerns	Major concerns	No concerns	Low	Imprecision, Heterogeneity
Alirocumab 300mg Q4W:Lepodisiran 400mg Q6M	No concerns	No concerns	No concerns	Some concerns	Major concerns	No concerns	Low	Imprecision, Heterogeneity
Alirocumab 300mg Q4W:Inclisiran 300mg Q3M	No concerns	No concerns	No concerns	Major concerns	Major concerns	No concerns	Very low	Imprecision, Heterogeneity
Alirocumab 300mg Q4W:Pelacarsen 200mg QW	No concerns	No concerns	No concerns	Some concerns	Major concerns	No concerns	Low	Imprecision, Heterogeneity
Muvalaplin 240mg daily:Muvalaplin 60mg daily	No concerns	Some concerns	No concerns	Major concerns	Major concerns	No concerns	Very low	Reporting bias, Imprecision, Heterogeneity
Muvalaplin 60mg daily:Zerlasiran 300mg Q8W	No concerns	Some concerns	No concerns	Major concerns	Major concerns	No concerns	Very low	Reporting bias, Imprecision, Heterogeneity
Lepodisiran 96mg Q6M:Muvalaplin 60mg daily	No concerns	Some concerns	No concerns	Major concerns	Major concerns	No concerns	Very low	Reporting bias, Imprecision, Heterogeneity
Lepodisiran 400mg Q6M:Muvalaplin 60mg daily	No concerns	Some concerns	No concerns	Major concerns	Major concerns	No concerns	Very low	Reporting bias, Imprecision, Heterogeneity
Inclisiran 300mg Q3M:Muvalaplin 60mg daily	No concerns	Some concerns	No concerns	Some concerns	Major concerns	No concerns	Low	Reporting bias, Imprecision, Heterogeneity
Muvalaplin 60mg daily:Pelacarsen 200mg QW	No concerns	Some concerns	No concerns	Some concerns	Major concerns	No concerns	Low	Reporting bias, Imprecision, Heterogeneity
Muvalaplin 240mg daily:Zerlasiran 300mg Q8W	No concerns	Some concerns	No concerns	Major concerns	Major concerns	No concerns	Very low	Reporting bias, Imprecision, Heterogeneity
Lepodisiran 96mg Q6M:Muvalaplin 240mg daily	No concerns	Some concerns	No concerns	Major concerns	Major concerns	No concerns	Very low	Reporting bias, Imprecision, Heterogeneity
Lepodisiran 400mg Q6M:Muvalaplin 240mg daily	No concerns	Some concerns	No concerns	Major concerns	Major concerns	No concerns	Very low	Reporting bias, Imprecision, Heterogeneity
Inclisiran 300mg Q3M:Muvalaplin 240mg daily	No concerns	Some concerns	No concerns	Some concerns	Major concerns	No concerns	Low	Reporting bias, Imprecision, Heterogeneity
Muvalaplin 240mg daily:Pelacarsen 200mg QW	No concerns	Some concerns	No concerns	Some concerns	Major concerns	No concerns	Low	Reporting bias, Imprecision, Heterogeneity
Lepodisiran 96mg Q6M:Zerlasiran 300mg Q8W	No concerns	Some concerns	No concerns	Major concerns	Major concerns	No concerns	Very low	Reporting bias, Imprecision, Heterogeneity
Lepodisiran 400mg Q6M:Zerlasiran 300mg Q8W	No concerns	Some concerns	No concerns	Major concerns	Major concerns	No concerns	Very low	Reporting bias, Imprecision, Heterogeneity
Inclisiran 300mg Q3M:Zerlasiran 300mg Q8W	No concerns	Some concerns	No concerns	Some concerns	Major concerns	No concerns	Low	Reporting bias, Imprecision, Heterogeneity
Pelacarsen 200mg QW:Zerlasiran 300mg Q8W	No concerns	Some concerns	No concerns	Some concerns	Major concerns	No concerns	Low	Reporting bias, Imprecision, Heterogeneity
Lepodisiran 400mg Q6M:Lepodisiran 96mg Q6M	No concerns	Some concerns	No concerns	Some concerns	Major concerns	No concerns	Low	Reporting bias, Imprecision, Heterogeneity
Inclisiran 300mg Q3M:Lepodisiran 96mg Q6M	No concerns	Some concerns	No concerns	Some concerns	Major concerns	No concerns	Low	Reporting bias, Imprecision, Heterogeneity
Lepodisiran 96mg Q6M:Pelacarsen 200mg QW	No concerns	Some concerns	No concerns	Major concerns	Major concerns	No concerns	Very low	Reporting bias, Imprecision, Heterogeneity
Inclisiran 300mg Q3M:Lepodisiran 400mg Q6M	No concerns	Some concerns	No concerns	Some concerns	Major concerns	No concerns	Low	Reporting bias, Imprecision, Heterogeneity
Lepodisiran 400mg Q6M:Pelacarsen 200mg QW	No concerns	Some concerns	No concerns	Some concerns	Major concerns	No concerns	Low	Reporting bias, Imprecision, Heterogeneity
Inclisiran 300mg Q3M:Pelacarsen 200mg QW	No concerns	Some concerns	No concerns	Some concerns	Major concerns	No concerns	Low	Reporting bias, Imprecision, Heterogeneity

## Sheet: LDL Contribution matrix
LDL Contribution matrix
	Blom,2014	Blom,2020	Boccara,2020	Desai,2013	Desai,2013	Desai,2013	Farnier,2016	Gao,2022	Ginsberg,2016	Hirayama,2014	Hirayama,2014	Hirayama,2014	Kereiakes,2015	Kiyosue,2016	Kiyosue,2016	Kiyosue,2016	Koh,2018	Koren,2012	Koren,2012	Koren,2012	Koren,2014	Koren,2014	Koren,2014	Koren,2022	Koren,2022	Koren,2022	Koskinas,2019	Lorenzatti,2019	Lorenzatti,2019	Lorenzatti,2019	McKenney,2012	McKenney_a,2012	Nicholls,2018	Nicholls,2022	Nicholls,2025	Nicholls,2025	Nicholls,2025	Nissen,2022	Nissen,2024	Nissen,2025	Nissen,2025	Nissen,2025	O’Donoghue,2022	O’Donoghue,2022	O’Donoghue,2022	Raal,2012	Raal,2012	Raal,2012	Raal,2015
Evolocumab 420mg Q4W:Placebo	5.38	0	5.38	6.15	0	0	0	0	0	6.15	0	0	0	6.15	0	0	0	6.15	0	0	6.15	0	0	0	0	0	0.38	6.15	0	0	5.38	0	5.38	5.38	0	0	0	0	0	0	0	0	0	0	0	6.15	0	0	6.15
Alirocumab 150mg Q2W:Placebo	0	11.2	0	0	0	0	0.8	0.8	11.2	0	0	0	0.8	0	0	0	0.8	0	0	0	0	0	0	0	0	0	0	0	0	0	0	0.32	0	0	0	0	0	0	0	0	0	0	0	0	0	0	0	0	0
Evolocumab 140mg Q2W:Placebo	0.51	0	0.51	8.21	0	0	0	0	0	8.21	0	0	0	8.21	0	0	0	8.21	0	0	8.21	0	0	0	0	0	7.18	8.21	0	0	0.51	0	0.51	0.51	0	0	0	0	0	0	0	0	0	0	0	8.21	0	0	8.21
Alirocumab 75mg Q2W:Placebo	0	0.66	0	0	0	0	9.27	9.27	0.66	0	0	0	9.27	0	0	0	9.27	0	0	0	0	0	0	0	0	0	0	0	0	0	0	0.26	0	0	0	0	0	0	0	0	0	0	0	0	0	0	0	0	0
Olpasiran 75mg Q12W:Placebo	0	0	0	0	0	0	0	0	0	0	0	0	0	0	0	0	0	0	0	0	0	0	0	50	0	0	0	0	0	0	0	0	0	0	0	0	0	0	0	0	0	0	50	0	0	0	0	0	0
Olpasiran 225mg Q12W:Placebo	0	0	0	0	0	0	0	0	0	0	0	0	0	0	0	0	0	0	0	0	0	0	0	50	0	0	0	0	0	0	0	0	0	0	0	0	0	0	0	0	0	0	50	0	0	0	0	0	0
Alirocumab 300mg Q4W:Placebo	0	1.79	0	0	0	0	0.72	0.72	1.79	0	0	0	0.72	0	0	0	0.72	0	0	0	0	0	0	0	0	0	0	0	0	0	0	25.09	0	0	0	0	0	0	0	0	0	0	0	0	0	0	0	0	0
Muvalaplin 60mg daily:Placebo	0	0	0	0	0	0	0	0	0	0	0	0	0	0	0	0	0	0	0	0	0	0	0	0	0	0	0	0	0	0	0	0	0	0	100	0	0	0	0	0	0	0	0	0	0	0	0	0	0
Muvalaplin 240mg daily:Placebo	0	0	0	0	0	0	0	0	0	0	0	0	0	0	0	0	0	0	0	0	0	0	0	0	0	0	0	0	0	0	0	0	0	0	100	0	0	0	0	0	0	0	0	0	0	0	0	0	0
Zerlasiran 300mg Q8W:Placebo	0	0	0	0	0	0	0	0	0	0	0	0	0	0	0	0	0	0	0	0	0	0	0	0	0	0	0	0	0	0	0	0	0	0	0	0	0	50	50	0	0	0	0	0	0	0	0	0	0
Lepodisiran 96mg Q6M:Placebo	0	0	0	0	0	0	0	0	0	0	0	0	0	0	0	0	0	0	0	0	0	0	0	0	0	0	0	0	0	0	0	0	0	0	0	0	0	0	0	100	0	0	0	0	0	0	0	0	0
Lepodisiran 400mg Q6M:Placebo	0	0	0	0	0	0	0	0	0	0	0	0	0	0	0	0	0	0	0	0	0	0	0	0	0	0	0	0	0	0	0	0	0	0	0	0	0	0	0	100	0	0	0	0	0	0	0	0	0
Inclisiran 300mg Q3M:Placebo	0	0	0	0	0	0	0	0	0	0	0	0	0	0	0	0	0	0	0	0	0	0	0	0	0	0	0	0	0	0	0	0	0	0	0	0	0	0	0	0	0	0	0	0	0	0	0	0	0
Pelacarsen 80mg QW:Placebo	0	0	0	0	0	0	0	0	0	0	0	0	0	0	0	0	0	0	0	0	0	0	0	0	0	0	0	0	0	0	0	0	0	0	0	0	0	0	0	0	0	0	0	0	0	0	0	0	0
Pelacarsen 200mg QW:Placebo	0	0	0	0	0	0	0	0	0	0	0	0	0	0	0	0	0	0	0	0	0	0	0	0	0	0	0	0	0	0	0	0	0	0	0	0	0	0	0	0	0	0	0	0	0	0	0	0	0
Placebo:Evolocumab 420mg Q4W	5.38	0	5.38	6.15	0	0	0	0	0	6.15	0	0	0	6.15	0	0	0	6.15	0	0	6.15	0	0	0	0	0	0.38	6.15	0	0	5.38	0	5.38	5.38	0	0	0	0	0	0	0	0	0	0	0	6.15	0	0	6.15
Alirocumab 150mg Q2W:Evolocumab 420mg Q4W	2.86	3.81	2.86	4.76	0	0	0	0	3.81	4.76	0	0	0	4.76	0	0	0	4.76	0	0	4.76	0	0	0	0	0	0.95	4.76	0	0	2.86	0	2.86	2.86	0	0	0	0	0	0	0	0	0	0	0	4.76	0	0	4.76
Evolocumab 140mg Q2W:Evolocumab 420mg Q4W	0.82	0	0.82	9.26	0	0	0	0	0	9.26	0	0	0	9.26	0	0	0	9.26	0	0	9.26	0	0	0	0	0	0.82	9.26	0	0	0.82	0	0.82	0.82	0	0	0	0	0	0	0	0	0	0	0	9.26	0	0	9.26
Alirocumab 75mg Q2W:Evolocumab 420mg Q4W	2.65	0	2.65	4.42	0	0	3.54	3.54	0	4.42	0	0	3.54	4.42	0	0	3.54	4.42	0	0	4.42	0	0	0	0	0	0.88	4.42	0	0	2.65	0	2.65	2.65	0	0	0	0	0	0	0	0	0	0	0	4.42	0	0	4.42
Olpasiran 75mg Q12W:Evolocumab 420mg Q4W	3.7	0	3.7	6.17	0	0	0	0	0	6.17	0	0	0	6.17	0	0	0	6.17	0	0	6.17	0	0	4.94	0	0	1.23	6.17	0	0	3.7	0	3.7	3.7	0	0	0	0	0	0	0	0	4.94	0	0	6.17	0	0	6.17
Olpasiran 225mg Q12W:Evolocumab 420mg Q4W	3.7	0	3.7	6.17	0	0	0	0	0	6.17	0	0	0	6.17	0	0	0	6.17	0	0	6.17	0	0	4.94	0	0	1.23	6.17	0	0	3.7	0	3.7	3.7	0	0	0	0	0	0	0	0	4.94	0	0	6.17	0	0	6.17
Alirocumab 300mg Q4W:Evolocumab 420mg Q4W	3.53	0	3.53	5.88	0	0	0	0	0	5.88	0	0	0	5.88	0	0	0	5.88	0	0	5.88	0	0	0	0	0	1.18	5.88	0	0	3.53	4.71	3.53	3.53	0	0	0	0	0	0	0	0	0	0	0	5.88	0	0	5.88
Muvalaplin 60mg daily:Evolocumab 420mg Q4W	3.9	0	3.9	6.49	0	0	0	0	0	6.49	0	0	0	6.49	0	0	0	6.49	0	0	6.49	0	0	0	0	0	1.3	6.49	0	0	3.9	0	3.9	3.9	5.19	0	0	0	0	0	0	0	0	0	0	6.49	0	0	6.49
Muvalaplin 240mg daily:Evolocumab 420mg Q4W	3.9	0	3.9	6.49	0	0	0	0	0	6.49	0	0	0	6.49	0	0	0	6.49	0	0	6.49	0	0	0	0	0	1.3	6.49	0	0	3.9	0	3.9	3.9	5.19	0	0	0	0	0	0	0	0	0	0	6.49	0	0	6.49
Zerlasiran 300mg Q8W:Evolocumab 420mg Q4W	3.7	0	3.7	6.17	0	0	0	0	0	6.17	0	0	0	6.17	0	0	0	6.17	0	0	6.17	0	0	0	0	0	1.23	6.17	0	0	3.7	0	3.7	3.7	0	0	0	4.94	4.94	0	0	0	0	0	0	6.17	0	0	6.17
Lepodisiran 96mg Q6M:Evolocumab 420mg Q4W	3.9	0	3.9	6.49	0	0	0	0	0	6.49	0	0	0	6.49	0	0	0	6.49	0	0	6.49	0	0	0	0	0	1.3	6.49	0	0	3.9	0	3.9	3.9	0	0	0	0	0	5.19	0	0	0	0	0	6.49	0	0	6.49
Lepodisiran 400mg Q6M:Evolocumab 420mg Q4W	3.9	0	3.9	6.49	0	0	0	0	0	6.49	0	0	0	6.49	0	0	0	6.49	0	0	6.49	0	0	0	0	0	1.3	6.49	0	0	3.9	0	3.9	3.9	0	0	0	0	0	5.19	0	0	0	0	0	6.49	0	0	6.49
Inclisiran 300mg Q3M:Evolocumab 420mg Q4W	3.53	0	3.53	5.88	0	0	0	0	0	5.88	0	0	0	5.88	0	0	0	5.88	0	0	5.88	0	0	0	0	0	1.18	5.88	0	0	3.53	0	3.53	3.53	0	0	0	0	0	0	0	0	0	0	0	5.88	0	0	5.88
Pelacarsen 80mg QW:Evolocumab 420mg Q4W	3.9	0	3.9	6.49	0	0	0	0	0	6.49	0	0	0	6.49	0	0	0	6.49	0	0	6.49	0	0	0	0	0	1.3	6.49	0	0	3.9	0	3.9	3.9	0	0	0	0	0	0	0	0	0	0	0	6.49	0	0	6.49
Pelacarsen 200mg QW:Evolocumab 420mg Q4W	3.9	0	3.9	6.49	0	0	0	0	0	6.49	0	0	0	6.49	0	0	0	6.49	0	0	6.49	0	0	0	0	0	1.3	6.49	0	0	3.9	0	3.9	3.9	0	0	0	0	0	0	0	0	0	0	0	6.49	0	0	6.49
Placebo:Alirocumab 150mg Q2W	0	10.95	0	0	0	0	1.1	1.1	10.95	0	0	0	1.1	0	0	0	1.1	0	0	0	0	0	0	0	0	0	0	0	0	0	0	0	0	0	0	0	0	0	0	0	0	0	0	0	0	0	0	0	0
Evolocumab 420mg Q4W:Alirocumab 150mg Q2W	3.88	2.91	3.88	3.88	0	0	0.97	0.97	2.91	3.88	0	0	0.97	3.88	0	0	0.97	3.88	0	0	3.88	0	0	0	0	0	0	3.88	0	0	3.88	0	3.88	3.88	0	0	0	0	0	0	0	0	0	0	0	3.88	0	0	3.88
Evolocumab 140mg Q2W:Alirocumab 150mg Q2W	0	3.61	0	4.82	0	0	1.2	1.2	3.61	4.82	0	0	1.2	4.82	0	0	1.2	4.82	0	0	4.82	0	0	0	0	0	4.82	4.82	0	0	0	0	0	0	0	0	0	0	0	0	0	0	0	0	0	4.82	0	0	4.82
Alirocumab 75mg Q2W:Alirocumab 150mg Q2W	0	3.12	0	0	0	0	4.17	4.17	3.12	0	0	0	4.17	0	0	0	4.17	0	0	0	0	0	0	0	0	0	0	0	0	0	0	1.04	0	0	0	0	0	0	0	0	0	0	0	0	0	0	0	0	0
Olpasiran 75mg Q12W:Alirocumab 150mg Q2W	0	6.98	0	0	0	0	2.33	2.33	6.98	0	0	0	2.33	0	0	0	2.33	0	0	0	0	0	0	9.3	0	0	0	0	0	0	0	0	0	0	0	0	0	0	0	0	0	0	9.3	0	0	0	0	0	0
Olpasiran 225mg Q12W:Alirocumab 150mg Q2W	0	6.98	0	0	0	0	2.33	2.33	6.98	0	0	0	2.33	0	0	0	2.33	0	0	0	0	0	0	9.3	0	0	0	0	0	0	0	0	0	0	0	0	0	0	0	0	0	0	9.3	0	0	0	0	0	0
Alirocumab 300mg Q4W:Alirocumab 150mg Q2W	0	4	0	0	0	0	1.33	1.33	4	0	0	0	1.33	0	0	0	1.33	0	0	0	0	0	0	0	0	0	0	0	0	0	0	5.33	0	0	0	0	0	0	0	0	0	0	0	0	0	0	0	0	0
Muvalaplin 60mg daily:Alirocumab 150mg Q2W	0	7.69	0	0	0	0	2.56	2.56	7.69	0	0	0	2.56	0	0	0	2.56	0	0	0	0	0	0	0	0	0	0	0	0	0	0	0	0	0	10.26	0	0	0	0	0	0	0	0	0	0	0	0	0	0
Muvalaplin 240mg daily:Alirocumab 150mg Q2W	0	7.69	0	0	0	0	2.56	2.56	7.69	0	0	0	2.56	0	0	0	2.56	0	0	0	0	0	0	0	0	0	0	0	0	0	0	0	0	0	10.26	0	0	0	0	0	0	0	0	0	0	0	0	0	0
Zerlasiran 300mg Q8W:Alirocumab 150mg Q2W	0	6.98	0	0	0	0	2.33	2.33	6.98	0	0	0	2.33	0	0	0	2.33	0	0	0	0	0	0	0	0	0	0	0	0	0	0	0	0	0	0	0	0	9.3	9.3	0	0	0	0	0	0	0	0	0	0
Lepodisiran 96mg Q6M:Alirocumab 150mg Q2W	0	7.69	0	0	0	0	2.56	2.56	7.69	0	0	0	2.56	0	0	0	2.56	0	0	0	0	0	0	0	0	0	0	0	0	0	0	0	0	0	0	0	0	0	0	10.26	0	0	0	0	0	0	0	0	0
Lepodisiran 400mg Q6M:Alirocumab 150mg Q2W	0	7.69	0	0	0	0	2.56	2.56	7.69	0	0	0	2.56	0	0	0	2.56	0	0	0	0	0	0	0	0	0	0	0	0	0	0	0	0	0	0	0	0	0	0	10.26	0	0	0	0	0	0	0	0	0
Inclisiran 300mg Q3M:Alirocumab 150mg Q2W	0	6.38	0	0	0	0	2.13	2.13	6.38	0	0	0	2.13	0	0	0	2.13	0	0	0	0	0	0	0	0	0	0	0	0	0	0	0	0	0	0	0	0	0	0	0	0	0	0	0	0	0	0	0	0
Pelacarsen 80mg QW:Alirocumab 150mg Q2W	0	7.69	0	0	0	0	2.56	2.56	7.69	0	0	0	2.56	0	0	0	2.56	0	0	0	0	0	0	0	0	0	0	0	0	0	0	0	0	0	0	0	0	0	0	0	0	0	0	0	0	0	0	0	0
Pelacarsen 200mg QW:Alirocumab 150mg Q2W	0	7.69	0	0	0	0	2.56	2.56	7.69	0	0	0	2.56	0	0	0	2.56	0	0	0	0	0	0	0	0	0	0	0	0	0	0	0	0	0	0	0	0	0	0	0	0	0	0	0	0	0	0	0	0
Placebo:Evolocumab 140mg Q2W	0.72	0	0.72	8.15	0	0	0	0	0	8.15	0	0	0	8.15	0	0	0	8.15	0	0	8.15	0	0	0	0	0	6.71	8.15	0	0	0.72	0	0.72	0.72	0	0	0	0	0	0	0	0	0	0	0	8.15	0	0	8.15
Evolocumab 420mg Q4W:Evolocumab 140mg Q2W	0.82	0	0.82	9.26	0	0	0	0	0	9.26	0	0	0	9.26	0	0	0	9.26	0	0	9.26	0	0	0	0	0	0.82	9.26	0	0	0.82	0	0.82	0.82	0	0	0	0	0	0	0	0	0	0	0	9.26	0	0	9.26
Alirocumab 150mg Q2W:Evolocumab 140mg Q2W	1.54	3.85	1.54	5.38	0	0	0	0	3.85	5.38	0	0	0	5.38	0	0	0	5.38	0	0	5.38	0	0	0	0	0	2.31	5.38	0	0	1.54	0	1.54	1.54	0	0	0	0	0	0	0	0	0	0	0	5.38	0	0	5.38
Alirocumab 75mg Q2W:Evolocumab 140mg Q2W	1.43	0	1.43	5	0	0	3.57	3.57	0	5	0	0	3.57	5	0	0	3.57	5	0	0	5	0	0	0	0	0	2.14	5	0	0	1.43	0	1.43	1.43	0	0	0	0	0	0	0	0	0	0	0	5	0	0	5
Olpasiran 75mg Q12W:Evolocumab 140mg Q2W	2	0	2	7	0	0	0	0	0	7	0	0	0	7	0	0	0	7	0	0	7	0	0	5	0	0	3	7	0	0	2	0	2	2	0	0	0	0	0	0	0	0	5	0	0	7	0	0	7
Olpasiran 225mg Q12W:Evolocumab 140mg Q2W	2	0	2	7	0	0	0	0	0	7	0	0	0	7	0	0	0	7	0	0	7	0	0	5	0	0	3	7	0	0	2	0	2	2	0	0	0	0	0	0	0	0	5	0	0	7	0	0	7
Alirocumab 300mg Q4W:Evolocumab 140mg Q2W	1.9	0	1.9	6.67	0	0	0	0	0	6.67	0	0	0	6.67	0	0	0	6.67	0	0	6.67	0	0	0	0	0	2.86	6.67	0	0	1.9	4.76	1.9	1.9	0	0	0	0	0	0	0	0	0	0	0	6.67	0	0	6.67
Muvalaplin 60mg daily:Evolocumab 140mg Q2W	2.11	0	2.11	7.37	0	0	0	0	0	7.37	0	0	0	7.37	0	0	0	7.37	0	0	7.37	0	0	0	0	0	3.16	7.37	0	0	2.11	0	2.11	2.11	5.26	0	0	0	0	0	0	0	0	0	0	7.37	0	0	7.37
Muvalaplin 240mg daily:Evolocumab 140mg Q2W	2.11	0	2.11	7.37	0	0	0	0	0	7.37	0	0	0	7.37	0	0	0	7.37	0	0	7.37	0	0	0	0	0	3.16	7.37	0	0	2.11	0	2.11	2.11	5.26	0	0	0	0	0	0	0	0	0	0	7.37	0	0	7.37
Zerlasiran 300mg Q8W:Evolocumab 140mg Q2W	2	0	2	7	0	0	0	0	0	7	0	0	0	7	0	0	0	7	0	0	7	0	0	0	0	0	3	7	0	0	2	0	2	2	0	0	0	5	5	0	0	0	0	0	0	7	0	0	7
Lepodisiran 96mg Q6M:Evolocumab 140mg Q2W	2.11	0	2.11	7.37	0	0	0	0	0	7.37	0	0	0	7.37	0	0	0	7.37	0	0	7.37	0	0	0	0	0	3.16	7.37	0	0	2.11	0	2.11	2.11	0	0	0	0	0	5.26	0	0	0	0	0	7.37	0	0	7.37
Lepodisiran 400mg Q6M:Evolocumab 140mg Q2W	2.11	0	2.11	7.37	0	0	0	0	0	7.37	0	0	0	7.37	0	0	0	7.37	0	0	7.37	0	0	0	0	0	3.16	7.37	0	0	2.11	0	2.11	2.11	0	0	0	0	0	5.26	0	0	0	0	0	7.37	0	0	7.37
Inclisiran 300mg Q3M:Evolocumab 140mg Q2W	1.9	0	1.9	6.67	0	0	0	0	0	6.67	0	0	0	6.67	0	0	0	6.67	0	0	6.67	0	0	0	0	0	2.86	6.67	0	0	1.9	0	1.9	1.9	0	0	0	0	0	0	0	0	0	0	0	6.67	0	0	6.67
Pelacarsen 80mg QW:Evolocumab 140mg Q2W	2.11	0	2.11	7.37	0	0	0	0	0	7.37	0	0	0	7.37	0	0	0	7.37	0	0	7.37	0	0	0	0	0	3.16	7.37	0	0	2.11	0	2.11	2.11	0	0	0	0	0	0	0	0	0	0	0	7.37	0	0	7.37
Pelacarsen 200mg QW:Evolocumab 140mg Q2W	2.11	0	2.11	7.37	0	0	0	0	0	7.37	0	0	0	7.37	0	0	0	7.37	0	0	7.37	0	0	0	0	0	3.16	7.37	0	0	2.11	0	2.11	2.11	0	0	0	0	0	0	0	0	0	0	0	7.37	0	0	7.37
Placebo:Alirocumab 75mg Q2W	0	1.26	0	0	0	0	8.83	8.83	1.26	0	0	0	8.83	0	0	0	8.83	0	0	0	0	0	0	0	0	0	0	0	0	0	0	0	0	0	0	0	0	0	0	0	0	0	0	0	0	0	0	0	0
Evolocumab 420mg Q4W:Alirocumab 75mg Q2W	3.8	3.8	3.8	3.8	0	0	0	0	3.8	3.8	0	0	0	3.8	0	0	0	3.8	0	0	3.8	0	0	0	0	0	0	3.8	0	0	3.8	0	3.8	3.8	0	0	0	0	0	0	0	0	0	0	0	3.8	0	0	3.8
Alirocumab 150mg Q2W:Alirocumab 75mg Q2W	0	4.26	0	0	0	0	3.19	3.19	4.26	0	0	0	3.19	0	0	0	3.19	0	0	0	0	0	0	0	0	0	0	0	0	0	0	1.06	0	0	0	0	0	0	0	0	0	0	0	0	0	0	0	0	0
Evolocumab 140mg Q2W:Alirocumab 75mg Q2W	0	4.69	0	4.69	0	0	0	0	4.69	4.69	0	0	0	4.69	0	0	0	4.69	0	0	4.69	0	0	0	0	0	4.69	4.69	0	0	0	0	0	0	0	0	0	0	0	0	0	0	0	0	0	4.69	0	0	4.69
Olpasiran 75mg Q12W:Alirocumab 75mg Q2W	0	8.84	0	0	0	0	0	0	8.84	0	0	0	0	0	0	0	0	0	0	0	0	0	0	8.84	0	0	0	0	0	0	0	0	0	0	0	0	0	0	0	0	0	0	8.84	0	0	0	0	0	0
Olpasiran 225mg Q12W:Alirocumab 75mg Q2W	0	8.84	0	0	0	0	0	0	8.84	0	0	0	0	0	0	0	0	0	0	0	0	0	0	8.84	0	0	0	0	0	0	0	0	0	0	0	0	0	0	0	0	0	0	8.84	0	0	0	0	0	0
Alirocumab 300mg Q4W:Alirocumab 75mg Q2W	0	1.9	0	0	0	0	2.86	2.86	1.9	0	0	0	2.86	0	0	0	2.86	0	0	0	0	0	0	0	0	0	0	0	0	0	0	4.76	0	0	0	0	0	0	0	0	0	0	0	0	0	0	0	0	0
Muvalaplin 60mg daily:Alirocumab 75mg Q2W	0	9.7	0	0	0	0	0	0	9.7	0	0	0	0	0	0	0	0	0	0	0	0	0	0	0	0	0	0	0	0	0	0	0	0	0	9.7	0	0	0	0	0	0	0	0	0	0	0	0	0	0
Muvalaplin 240mg daily:Alirocumab 75mg Q2W	0	9.7	0	0	0	0	0	0	9.7	0	0	0	0	0	0	0	0	0	0	0	0	0	0	0	0	0	0	0	0	0	0	0	0	0	9.7	0	0	0	0	0	0	0	0	0	0	0	0	0	0
Zerlasiran 300mg Q8W:Alirocumab 75mg Q2W	0	8.84	0	0	0	0	0	0	8.84	0	0	0	0	0	0	0	0	0	0	0	0	0	0	0	0	0	0	0	0	0	0	0	0	0	0	0	0	8.84	8.84	0	0	0	0	0	0	0	0	0	0
Lepodisiran 96mg Q6M:Alirocumab 75mg Q2W	0	9.7	0	0	0	0	0	0	9.7	0	0	0	0	0	0	0	0	0	0	0	0	0	0	0	0	0	0	0	0	0	0	0	0	0	0	0	0	0	0	9.7	0	0	0	0	0	0	0	0	0
Lepodisiran 400mg Q6M:Alirocumab 75mg Q2W	0	9.7	0	0	0	0	0	0	9.7	0	0	0	0	0	0	0	0	0	0	0	0	0	0	0	0	0	0	0	0	0	0	0	0	0	0	0	0	0	0	9.7	0	0	0	0	0	0	0	0	0
Inclisiran 300mg Q3M:Alirocumab 75mg Q2W	0	8.12	0	0	0	0	0	0	8.12	0	0	0	0	0	0	0	0	0	0	0	0	0	0	0	0	0	0	0	0	0	0	0	0	0	0	0	0	0	0	0	0	0	0	0	0	0	0	0	0
Pelacarsen 80mg QW:Alirocumab 75mg Q2W	0	9.7	0	0	0	0	0	0	9.7	0	0	0	0	0	0	0	0	0	0	0	0	0	0	0	0	0	0	0	0	0	0	0	0	0	0	0	0	0	0	0	0	0	0	0	0	0	0	0	0
Pelacarsen 200mg QW:Alirocumab 75mg Q2W	0	9.7	0	0	0	0	0	0	9.7	0	0	0	0	0	0	0	0	0	0	0	0	0	0	0	0	0	0	0	0	0	0	0	0	0	0	0	0	0	0	0	0	0	0	0	0	0	0	0	0
Placebo:Olpasiran 75mg Q12W	0	0	0	0	0	0	0	0	0	0	0	0	0	0	0	0	0	0	0	0	0	0	0	50	0	0	0	0	0	0	0	0	0	0	0	0	0	0	0	0	0	0	50	0	0	0	0	0	0
Evolocumab 420mg Q4W:Olpasiran 75mg Q12W	5.13	0	5.13	5.13	0	0	0	0	0	5.13	0	0	0	5.13	0	0	0	5.13	0	0	5.13	0	0	6.41	0	0	0	5.13	0	0	5.13	0	5.13	5.13	0	0	0	0	0	0	0	0	6.41	0	0	5.13	0	0	5.13
Alirocumab 150mg Q2W:Olpasiran 75mg Q12W	0	9.52	0	0	0	0	0	0	9.52	0	0	0	0	0	0	0	0	0	0	0	0	0	0	11.9	0	0	0	0	0	0	0	0	0	0	0	0	0	0	0	0	0	0	11.9	0	0	0	0	0	0
Evolocumab 140mg Q2W:Olpasiran 75mg Q12W	0	0	0	6.9	0	0	0	0	0	6.9	0	0	0	6.9	0	0	0	6.9	0	0	6.9	0	0	8.62	0	0	6.9	6.9	0	0	0	0	0	0	0	0	0	0	0	0	0	0	8.62	0	0	6.9	0	0	6.9
Alirocumab 75mg Q2W:Olpasiran 75mg Q12W	0	0	0	0	0	0	8	8	0	0	0	0	8	0	0	0	8	0	0	0	0	0	0	10	0	0	0	0	0	0	0	0	0	0	0	0	0	0	0	0	0	0	10	0	0	0	0	0	0
Olpasiran 225mg Q12W:Olpasiran 75mg Q12W	0	0	0	0	0	0	0	0	0	0	0	0	0	0	0	0	0	0	0	0	0	0	0	50	0	0	0	0	0	0	0	0	0	0	0	0	0	0	0	0	0	0	50	0	0	0	0	0	0
Alirocumab 300mg Q4W:Olpasiran 75mg Q12W	0	0	0	0	0	0	0	0	0	0	0	0	0	0	0	0	0	0	0	0	0	0	0	22.73	0	0	0	0	0	0	0	18.18	0	0	0	0	0	0	0	0	0	0	22.73	0	0	0	0	0	0
Muvalaplin 60mg daily:Olpasiran 75mg Q12W	0	0	0	0	0	0	0	0	0	0	0	0	0	0	0	0	0	0	0	0	0	0	0	35.71	0	0	0	0	0	0	0	0	0	0	28.57	0	0	0	0	0	0	0	35.71	0	0	0	0	0	0
Muvalaplin 240mg daily:Olpasiran 75mg Q12W	0	0	0	0	0	0	0	0	0	0	0	0	0	0	0	0	0	0	0	0	0	0	0	35.71	0	0	0	0	0	0	0	0	0	0	28.57	0	0	0	0	0	0	0	35.71	0	0	0	0	0	0
Zerlasiran 300mg Q8W:Olpasiran 75mg Q12W	0	0	0	0	0	0	0	0	0	0	0	0	0	0	0	0	0	0	0	0	0	0	0	27.78	0	0	0	0	0	0	0	0	0	0	0	0	0	22.22	22.22	0	0	0	27.78	0	0	0	0	0	0
Lepodisiran 96mg Q6M:Olpasiran 75mg Q12W	0	0	0	0	0	0	0	0	0	0	0	0	0	0	0	0	0	0	0	0	0	0	0	35.71	0	0	0	0	0	0	0	0	0	0	0	0	0	0	0	28.57	0	0	35.71	0	0	0	0	0	0
Lepodisiran 400mg Q6M:Olpasiran 75mg Q12W	0	0	0	0	0	0	0	0	0	0	0	0	0	0	0	0	0	0	0	0	0	0	0	35.71	0	0	0	0	0	0	0	0	0	0	0	0	0	0	0	28.57	0	0	35.71	0	0	0	0	0	0
Inclisiran 300mg Q3M:Olpasiran 75mg Q12W	0	0	0	0	0	0	0	0	0	0	0	0	0	0	0	0	0	0	0	0	0	0	0	22.73	0	0	0	0	0	0	0	0	0	0	0	0	0	0	0	0	0	0	22.73	0	0	0	0	0	0
Pelacarsen 80mg QW:Olpasiran 75mg Q12W	0	0	0	0	0	0	0	0	0	0	0	0	0	0	0	0	0	0	0	0	0	0	0	35.71	0	0	0	0	0	0	0	0	0	0	0	0	0	0	0	0	0	0	35.71	0	0	0	0	0	0
Pelacarsen 200mg QW:Olpasiran 75mg Q12W	0	0	0	0	0	0	0	0	0	0	0	0	0	0	0	0	0	0	0	0	0	0	0	35.71	0	0	0	0	0	0	0	0	0	0	0	0	0	0	0	0	0	0	35.71	0	0	0	0	0	0
Placebo:Olpasiran 225mg Q12W	0	0	0	0	0	0	0	0	0	0	0	0	0	0	0	0	0	0	0	0	0	0	0	50	0	0	0	0	0	0	0	0	0	0	0	0	0	0	0	0	0	0	50	0	0	0	0	0	0
Evolocumab 420mg Q4W:Olpasiran 225mg Q12W	5.05	0	5.05	5.05	0	0	0	0	0	5.05	0	0	0	5.05	0	0	0	5.05	0	0	5.05	0	0	7.07	0	0	0	5.05	0	0	5.05	0	5.05	5.05	0	0	0	0	0	0	0	0	7.07	0	0	5.05	0	0	5.05
Alirocumab 150mg Q2W:Olpasiran 225mg Q12W	0	9.26	0	0	0	0	0	0	9.26	0	0	0	0	0	0	0	0	0	0	0	0	0	0	12.96	0	0	0	0	0	0	0	0	0	0	0	0	0	0	0	0	0	0	12.96	0	0	0	0	0	0
Evolocumab 140mg Q2W:Olpasiran 225mg Q12W	0	0	0	6.76	0	0	0	0	0	6.76	0	0	0	6.76	0	0	0	6.76	0	0	6.76	0	0	9.46	0	0	6.76	6.76	0	0	0	0	0	0	0	0	0	0	0	0	0	0	9.46	0	0	6.76	0	0	6.76
Alirocumab 75mg Q2W:Olpasiran 225mg Q12W	0	0	0	0	0	0	7.81	7.81	0	0	0	0	7.81	0	0	0	7.81	0	0	0	0	0	0	10.94	0	0	0	0	0	0	0	0	0	0	0	0	0	0	0	0	0	0	10.94	0	0	0	0	0	0
Olpasiran 75mg Q12W:Olpasiran 225mg Q12W	0	0	0	0	0	0	0	0	0	0	0	0	0	0	0	0	0	0	0	0	0	0	0	50	0	0	0	0	0	0	0	0	0	0	0	0	0	0	0	0	0	0	50	0	0	0	0	0	0
Alirocumab 300mg Q4W:Olpasiran 225mg Q12W	0	0	0	0	0	0	0	0	0	0	0	0	0	0	0	0	0	0	0	0	0	0	0	24.14	0	0	0	0	0	0	0	17.24	0	0	0	0	0	0	0	0	0	0	24.14	0	0	0	0	0	0
Muvalaplin 60mg daily:Olpasiran 225mg Q12W	0	0	0	0	0	0	0	0	0	0	0	0	0	0	0	0	0	0	0	0	0	0	0	36.84	0	0	0	0	0	0	0	0	0	0	26.32	0	0	0	0	0	0	0	36.84	0	0	0	0	0	0
Muvalaplin 240mg daily:Olpasiran 225mg Q12W	0	0	0	0	0	0	0	0	0	0	0	0	0	0	0	0	0	0	0	0	0	0	0	36.84	0	0	0	0	0	0	0	0	0	0	26.32	0	0	0	0	0	0	0	36.84	0	0	0	0	0	0
Zerlasiran 300mg Q8W:Olpasiran 225mg Q12W	0	0	0	0	0	0	0	0	0	0	0	0	0	0	0	0	0	0	0	0	0	0	0	29.17	0	0	0	0	0	0	0	0	0	0	0	0	0	20.83	20.83	0	0	0	29.17	0	0	0	0	0	0
Lepodisiran 96mg Q6M:Olpasiran 225mg Q12W	0	0	0	0	0	0	0	0	0	0	0	0	0	0	0	0	0	0	0	0	0	0	0	36.84	0	0	0	0	0	0	0	0	0	0	0	0	0	0	0	26.32	0	0	36.84	0	0	0	0	0	0
Lepodisiran 400mg Q6M:Olpasiran 225mg Q12W	0	0	0	0	0	0	0	0	0	0	0	0	0	0	0	0	0	0	0	0	0	0	0	36.84	0	0	0	0	0	0	0	0	0	0	0	0	0	0	0	26.32	0	0	36.84	0	0	0	0	0	0
Inclisiran 300mg Q3M:Olpasiran 225mg Q12W	0	0	0	0	0	0	0	0	0	0	0	0	0	0	0	0	0	0	0	0	0	0	0	24.14	0	0	0	0	0	0	0	0	0	0	0	0	0	0	0	0	0	0	24.14	0	0	0	0	0	0
Pelacarsen 80mg QW:Olpasiran 225mg Q12W	0	0	0	0	0	0	0	0	0	0	0	0	0	0	0	0	0	0	0	0	0	0	0	36.84	0	0	0	0	0	0	0	0	0	0	0	0	0	0	0	0	0	0	36.84	0	0	0	0	0	0
Pelacarsen 200mg QW:Olpasiran 225mg Q12W	0	0	0	0	0	0	0	0	0	0	0	0	0	0	0	0	0	0	0	0	0	0	0	36.84	0	0	0	0	0	0	0	0	0	0	0	0	0	0	0	0	0	0	36.84	0	0	0	0	0	0
Placebo:Alirocumab 300mg Q4W	0	2.89	0	0	0	0	0	0	2.89	0	0	0	0	0	0	0	0	0	0	0	0	0	0	0	0	0	0	0	0	0	0	24.28	0	0	0	0	0	0	0	0	0	0	0	0	0	0	0	0	0
Evolocumab 420mg Q4W:Alirocumab 300mg Q4W	3.78	3.78	3.78	3.78	0	0	0	0	3.78	3.78	0	0	0	3.78	0	0	0	3.78	0	0	3.78	0	0	0	0	0	0	3.78	0	0	3.78	0	3.78	3.78	0	0	0	0	0	0	0	0	0	0	0	3.78	0	0	3.78
Alirocumab 150mg Q2W:Alirocumab 300mg Q4W	0	4.42	0	0	0	0	1.77	1.77	4.42	0	0	0	1.77	0	0	0	1.77	0	0	0	0	0	0	0	0	0	0	0	0	0	0	2.65	0	0	0	0	0	0	0	0	0	0	0	0	0	0	0	0	0
Evolocumab 140mg Q2W:Alirocumab 300mg Q4W	0	4.67	0	4.67	0	0	0	0	4.67	4.67	0	0	0	4.67	0	0	0	4.67	0	0	4.67	0	0	0	0	0	4.67	4.67	0	0	0	0	0	0	0	0	0	0	0	0	0	0	0	0	0	4.67	0	0	4.67
Alirocumab 75mg Q2W:Alirocumab 300mg Q4W	0	1.68	0	0	0	0	4.2	4.2	1.68	0	0	0	4.2	0	0	0	4.2	0	0	0	0	0	0	0	0	0	0	0	0	0	0	2.52	0	0	0	0	0	0	0	0	0	0	0	0	0	0	0	0	0
Olpasiran 75mg Q12W:Alirocumab 300mg Q4W	0	8.75	0	0	0	0	0	0	8.75	0	0	0	0	0	0	0	0	0	0	0	0	0	0	8.75	0	0	0	0	0	0	0	0	0	0	0	0	0	0	0	0	0	0	8.75	0	0	0	0	0	0
Olpasiran 225mg Q12W:Alirocumab 300mg Q4W	0	8.75	0	0	0	0	0	0	8.75	0	0	0	0	0	0	0	0	0	0	0	0	0	0	8.75	0	0	0	0	0	0	0	0	0	0	0	0	0	0	0	0	0	0	8.75	0	0	0	0	0	0
Muvalaplin 60mg daily:Alirocumab 300mg Q4W	0	9.59	0	0	0	0	0	0	9.59	0	0	0	0	0	0	0	0	0	0	0	0	0	0	0	0	0	0	0	0	0	0	0	0	0	9.59	0	0	0	0	0	0	0	0	0	0	0	0	0	0
Muvalaplin 240mg daily:Alirocumab 300mg Q4W	0	9.59	0	0	0	0	0	0	9.59	0	0	0	0	0	0	0	0	0	0	0	0	0	0	0	0	0	0	0	0	0	0	0	0	0	9.59	0	0	0	0	0	0	0	0	0	0	0	0	0	0
Zerlasiran 300mg Q8W:Alirocumab 300mg Q4W	0	8.75	0	0	0	0	0	0	8.75	0	0	0	0	0	0	0	0	0	0	0	0	0	0	0	0	0	0	0	0	0	0	0	0	0	0	0	0	8.75	8.75	0	0	0	0	0	0	0	0	0	0
Lepodisiran 96mg Q6M:Alirocumab 300mg Q4W	0	9.59	0	0	0	0	0	0	9.59	0	0	0	0	0	0	0	0	0	0	0	0	0	0	0	0	0	0	0	0	0	0	0	0	0	0	0	0	0	0	9.59	0	0	0	0	0	0	0	0	0
Lepodisiran 400mg Q6M:Alirocumab 300mg Q4W	0	9.59	0	0	0	0	0	0	9.59	0	0	0	0	0	0	0	0	0	0	0	0	0	0	0	0	0	0	0	0	0	0	0	0	0	0	0	0	0	0	9.59	0	0	0	0	0	0	0	0	0
Inclisiran 300mg Q3M:Alirocumab 300mg Q4W	0	8.05	0	0	0	0	0	0	8.05	0	0	0	0	0	0	0	0	0	0	0	0	0	0	0	0	0	0	0	0	0	0	0	0	0	0	0	0	0	0	0	0	0	0	0	0	0	0	0	0
Pelacarsen 80mg QW:Alirocumab 300mg Q4W	0	9.59	0	0	0	0	0	0	9.59	0	0	0	0	0	0	0	0	0	0	0	0	0	0	0	0	0	0	0	0	0	0	0	0	0	0	0	0	0	0	0	0	0	0	0	0	0	0	0	0
Pelacarsen 200mg QW:Alirocumab 300mg Q4W	0	9.59	0	0	0	0	0	0	9.59	0	0	0	0	0	0	0	0	0	0	0	0	0	0	0	0	0	0	0	0	0	0	0	0	0	0	0	0	0	0	0	0	0	0	0	0	0	0	0	0
Placebo:Muvalaplin 60mg daily	0	0	0	0	0	0	0	0	0	0	0	0	0	0	0	0	0	0	0	0	0	0	0	0	0	0	0	0	0	0	0	0	0	0	100	0	0	0	0	0	0	0	0	0	0	0	0	0	0
Evolocumab 420mg Q4W:Muvalaplin 60mg daily	5.48	0	5.48	5.48	0	0	0	0	0	5.48	0	0	0	5.48	0	0	0	5.48	0	0	5.48	0	0	0	0	0	0	5.48	0	0	5.48	0	5.48	5.48	6.85	0	0	0	0	0	0	0	0	0	0	5.48	0	0	5.48
Alirocumab 150mg Q2W:Muvalaplin 60mg daily	0	10.81	0	0	0	0	0	0	10.81	0	0	0	0	0	0	0	0	0	0	0	0	0	0	0	0	0	0	0	0	0	0	0	0	0	13.51	0	0	0	0	0	0	0	0	0	0	0	0	0	0
Evolocumab 140mg Q2W:Muvalaplin 60mg daily	0	0	0	7.55	0	0	0	0	0	7.55	0	0	0	7.55	0	0	0	7.55	0	0	7.55	0	0	0	0	0	7.55	7.55	0	0	0	0	0	0	9.43	0	0	0	0	0	0	0	0	0	0	7.55	0	0	7.55
Alirocumab 75mg Q2W:Muvalaplin 60mg daily	0	0	0	0	0	0	8.89	8.89	0	0	0	0	8.89	0	0	0	8.89	0	0	0	0	0	0	0	0	0	0	0	0	0	0	0	0	0	11.11	0	0	0	0	0	0	0	0	0	0	0	0	0	0
Olpasiran 75mg Q12W:Muvalaplin 60mg daily	0	0	0	0	0	0	0	0	0	0	0	0	0	0	0	0	0	0	0	0	0	0	0	30.77	0	0	0	0	0	0	0	0	0	0	38.46	0	0	0	0	0	0	0	30.77	0	0	0	0	0	0
Olpasiran 225mg Q12W:Muvalaplin 60mg daily	0	0	0	0	0	0	0	0	0	0	0	0	0	0	0	0	0	0	0	0	0	0	0	30.77	0	0	0	0	0	0	0	0	0	0	38.46	0	0	0	0	0	0	0	30.77	0	0	0	0	0	0
Alirocumab 300mg Q4W:Muvalaplin 60mg daily	0	0	0	0	0	0	0	0	0	0	0	0	0	0	0	0	0	0	0	0	0	0	0	0	0	0	0	0	0	0	0	23.53	0	0	29.41	0	0	0	0	0	0	0	0	0	0	0	0	0	0
Muvalaplin 240mg daily:Muvalaplin 60mg daily	0	0	0	0	0	0	0	0	0	0	0	0	0	0	0	0	0	0	0	0	0	0	0	0	0	0	0	0	0	0	0	0	0	0	100	0	0	0	0	0	0	0	0	0	0	0	0	0	0
Zerlasiran 300mg Q8W:Muvalaplin 60mg daily	0	0	0	0	0	0	0	0	0	0	0	0	0	0	0	0	0	0	0	0	0	0	0	0	0	0	0	0	0	0	0	0	0	0	38.46	0	0	30.77	30.77	0	0	0	0	0	0	0	0	0	0
Lepodisiran 96mg Q6M:Muvalaplin 60mg daily	0	0	0	0	0	0	0	0	0	0	0	0	0	0	0	0	0	0	0	0	0	0	0	0	0	0	0	0	0	0	0	0	0	0	55.56	0	0	0	0	44.44	0	0	0	0	0	0	0	0	0
Lepodisiran 400mg Q6M:Muvalaplin 60mg daily	0	0	0	0	0	0	0	0	0	0	0	0	0	0	0	0	0	0	0	0	0	0	0	0	0	0	0	0	0	0	0	0	0	0	55.56	0	0	0	0	44.44	0	0	0	0	0	0	0	0	0
Inclisiran 300mg Q3M:Muvalaplin 60mg daily	0	0	0	0	0	0	0	0	0	0	0	0	0	0	0	0	0	0	0	0	0	0	0	0	0	0	0	0	0	0	0	0	0	0	29.41	0	0	0	0	0	0	0	0	0	0	0	0	0	0
Pelacarsen 80mg QW:Muvalaplin 60mg daily	0	0	0	0	0	0	0	0	0	0	0	0	0	0	0	0	0	0	0	0	0	0	0	0	0	0	0	0	0	0	0	0	0	0	55.56	0	0	0	0	0	0	0	0	0	0	0	0	0	0
Pelacarsen 200mg QW:Muvalaplin 60mg daily	0	0	0	0	0	0	0	0	0	0	0	0	0	0	0	0	0	0	0	0	0	0	0	0	0	0	0	0	0	0	0	0	0	0	55.56	0	0	0	0	0	0	0	0	0	0	0	0	0	0
Placebo:Muvalaplin 240mg daily	0	0	0	0	0	0	0	0	0	0	0	0	0	0	0	0	0	0	0	0	0	0	0	0	0	0	0	0	0	0	0	0	0	0	100	0	0	0	0	0	0	0	0	0	0	0	0	0	0
Evolocumab 420mg Q4W:Muvalaplin 240mg daily	5.43	0	5.43	5.43	0	0	0	0	0	5.43	0	0	0	5.43	0	0	0	5.43	0	0	5.43	0	0	0	0	0	0	5.43	0	0	5.43	0	5.43	5.43	7.61	0	0	0	0	0	0	0	0	0	0	5.43	0	0	5.43
Alirocumab 150mg Q2W:Muvalaplin 240mg daily	0	10.64	0	0	0	0	0	0	10.64	0	0	0	0	0	0	0	0	0	0	0	0	0	0	0	0	0	0	0	0	0	0	0	0	0	14.89	0	0	0	0	0	0	0	0	0	0	0	0	0	0
Evolocumab 140mg Q2W:Muvalaplin 240mg daily	0	0	0	7.46	0	0	0	0	0	7.46	0	0	0	7.46	0	0	0	7.46	0	0	7.46	0	0	0	0	0	7.46	7.46	0	0	0	0	0	0	10.45	0	0	0	0	0	0	0	0	0	0	7.46	0	0	7.46
Alirocumab 75mg Q2W:Muvalaplin 240mg daily	0	0	0	0	0	0	8.77	8.77	0	0	0	0	8.77	0	0	0	8.77	0	0	0	0	0	0	0	0	0	0	0	0	0	0	0	0	0	12.28	0	0	0	0	0	0	0	0	0	0	0	0	0	0
Olpasiran 75mg Q12W:Muvalaplin 240mg daily	0	0	0	0	0	0	0	0	0	0	0	0	0	0	0	0	0	0	0	0	0	0	0	29.41	0	0	0	0	0	0	0	0	0	0	41.18	0	0	0	0	0	0	0	29.41	0	0	0	0	0	0
Olpasiran 225mg Q12W:Muvalaplin 240mg daily	0	0	0	0	0	0	0	0	0	0	0	0	0	0	0	0	0	0	0	0	0	0	0	29.41	0	0	0	0	0	0	0	0	0	0	41.18	0	0	0	0	0	0	0	29.41	0	0	0	0	0	0
Alirocumab 300mg Q4W:Muvalaplin 240mg daily	0	0	0	0	0	0	0	0	0	0	0	0	0	0	0	0	0	0	0	0	0	0	0	0	0	0	0	0	0	0	0	22.73	0	0	31.82	0	0	0	0	0	0	0	0	0	0	0	0	0	0
Muvalaplin 60mg daily:Muvalaplin 240mg daily	0	0	0	0	0	0	0	0	0	0	0	0	0	0	0	0	0	0	0	0	0	0	0	0	0	0	0	0	0	0	0	0	0	0	100	0	0	0	0	0	0	0	0	0	0	0	0	0	0
Zerlasiran 300mg Q8W:Muvalaplin 240mg daily	0	0	0	0	0	0	0	0	0	0	0	0	0	0	0	0	0	0	0	0	0	0	0	0	0	0	0	0	0	0	0	0	0	0	41.18	0	0	29.41	29.41	0	0	0	0	0	0	0	0	0	0
Lepodisiran 96mg Q6M:Muvalaplin 240mg daily	0	0	0	0	0	0	0	0	0	0	0	0	0	0	0	0	0	0	0	0	0	0	0	0	0	0	0	0	0	0	0	0	0	0	58.33	0	0	0	0	41.67	0	0	0	0	0	0	0	0	0
Lepodisiran 400mg Q6M:Muvalaplin 240mg daily	0	0	0	0	0	0	0	0	0	0	0	0	0	0	0	0	0	0	0	0	0	0	0	0	0	0	0	0	0	0	0	0	0	0	58.33	0	0	0	0	41.67	0	0	0	0	0	0	0	0	0
Inclisiran 300mg Q3M:Muvalaplin 240mg daily	0	0	0	0	0	0	0	0	0	0	0	0	0	0	0	0	0	0	0	0	0	0	0	0	0	0	0	0	0	0	0	0	0	0	31.82	0	0	0	0	0	0	0	0	0	0	0	0	0	0
Pelacarsen 80mg QW:Muvalaplin 240mg daily	0	0	0	0	0	0	0	0	0	0	0	0	0	0	0	0	0	0	0	0	0	0	0	0	0	0	0	0	0	0	0	0	0	0	58.33	0	0	0	0	0	0	0	0	0	0	0	0	0	0
Pelacarsen 200mg QW:Muvalaplin 240mg daily	0	0	0	0	0	0	0	0	0	0	0	0	0	0	0	0	0	0	0	0	0	0	0	0	0	0	0	0	0	0	0	0	0	0	58.33	0	0	0	0	0	0	0	0	0	0	0	0	0	0
Placebo:Zerlasiran 300mg Q8W	0	0	0	0	0	0	0	0	0	0	0	0	0	0	0	0	0	0	0	0	0	0	0	0	0	0	0	0	0	0	0	0	0	0	0	0	0	50	50	0	0	0	0	0	0	0	0	0	0
Evolocumab 420mg Q4W:Zerlasiran 300mg Q8W	3.7	0	3.7	6.17	0	0	0	0	0	6.17	0	0	0	6.17	0	0	0	6.17	0	0	6.17	0	0	0	0	0	1.23	6.17	0	0	3.7	0	3.7	3.7	0	0	0	4.94	4.94	0	0	0	0	0	0	6.17	0	0	6.17
Alirocumab 150mg Q2W:Zerlasiran 300mg Q8W	0	6.98	0	0	0	0	2.33	2.33	6.98	0	0	0	2.33	0	0	0	2.33	0	0	0	0	0	0	0	0	0	0	0	0	0	0	0	0	0	0	0	0	9.3	9.3	0	0	0	0	0	0	0	0	0	0
Evolocumab 140mg Q2W:Zerlasiran 300mg Q8W	1.41	0	1.41	7.04	0	0	0	0	0	7.04	0	0	0	7.04	0	0	0	7.04	0	0	7.04	0	0	0	0	0	4.23	7.04	0	0	1.41	0	1.41	1.41	0	0	0	5.63	5.63	0	0	0	0	0	0	7.04	0	0	7.04
Alirocumab 75mg Q2W:Zerlasiran 300mg Q8W	0	2.13	0	0	0	0	6.38	6.38	2.13	0	0	0	6.38	0	0	0	6.38	0	0	0	0	0	0	0	0	0	0	0	0	0	0	0	0	0	0	0	0	8.51	8.51	0	0	0	0	0	0	0	0	0	0
Olpasiran 75mg Q12W:Zerlasiran 300mg Q8W	0	0	0	0	0	0	0	0	0	0	0	0	0	0	0	0	0	0	0	0	0	0	0	27.78	0	0	0	0	0	0	0	0	0	0	0	0	0	22.22	22.22	0	0	0	27.78	0	0	0	0	0	0
Olpasiran 225mg Q12W:Zerlasiran 300mg Q8W	0	0	0	0	0	0	0	0	0	0	0	0	0	0	0	0	0	0	0	0	0	0	0	27.78	0	0	0	0	0	0	0	0	0	0	0	0	0	22.22	22.22	0	0	0	27.78	0	0	0	0	0	0
Alirocumab 300mg Q4W:Zerlasiran 300mg Q8W	0	3.85	0	0	0	0	0	0	3.85	0	0	0	0	0	0	0	0	0	0	0	0	0	0	0	0	0	0	0	0	0	0	11.54	0	0	0	0	0	15.38	15.38	0	0	0	0	0	0	0	0	0	0
Muvalaplin 60mg daily:Zerlasiran 300mg Q8W	0	0	0	0	0	0	0	0	0	0	0	0	0	0	0	0	0	0	0	0	0	0	0	0	0	0	0	0	0	0	0	0	0	0	38.46	0	0	30.77	30.77	0	0	0	0	0	0	0	0	0	0
Muvalaplin 240mg daily:Zerlasiran 300mg Q8W	0	0	0	0	0	0	0	0	0	0	0	0	0	0	0	0	0	0	0	0	0	0	0	0	0	0	0	0	0	0	0	0	0	0	38.46	0	0	30.77	30.77	0	0	0	0	0	0	0	0	0	0
Lepodisiran 96mg Q6M:Zerlasiran 300mg Q8W	0	0	0	0	0	0	0	0	0	0	0	0	0	0	0	0	0	0	0	0	0	0	0	0	0	0	0	0	0	0	0	0	0	0	0	0	0	30.77	30.77	38.46	0	0	0	0	0	0	0	0	0
Lepodisiran 400mg Q6M:Zerlasiran 300mg Q8W	0	0	0	0	0	0	0	0	0	0	0	0	0	0	0	0	0	0	0	0	0	0	0	0	0	0	0	0	0	0	0	0	0	0	0	0	0	30.77	30.77	38.46	0	0	0	0	0	0	0	0	0
Inclisiran 300mg Q3M:Zerlasiran 300mg Q8W	0	0	0	0	0	0	0	0	0	0	0	0	0	0	0	0	0	0	0	0	0	0	0	0	0	0	0	0	0	0	0	0	0	0	0	0	0	20	20	0	0	0	0	0	0	0	0	0	0
Pelacarsen 80mg QW:Zerlasiran 300mg Q8W	0	0	0	0	0	0	0	0	0	0	0	0	0	0	0	0	0	0	0	0	0	0	0	0	0	0	0	0	0	0	0	0	0	0	0	0	0	33.33	33.33	0	0	0	0	0	0	0	0	0	0
Pelacarsen 200mg QW:Zerlasiran 300mg Q8W	0	0	0	0	0	0	0	0	0	0	0	0	0	0	0	0	0	0	0	0	0	0	0	0	0	0	0	0	0	0	0	0	0	0	0	0	0	33.33	33.33	0	0	0	0	0	0	0	0	0	0
Placebo:Lepodisiran 96mg Q6M	0	0	0	0	0	0	0	0	0	0	0	0	0	0	0	0	0	0	0	0	0	0	0	0	0	0	0	0	0	0	0	0	0	0	0	0	0	0	0	100	0	0	0	0	0	0	0	0	0
Evolocumab 420mg Q4W:Lepodisiran 96mg Q6M	5.48	0	5.48	5.48	0	0	0	0	0	5.48	0	0	0	5.48	0	0	0	5.48	0	0	5.48	0	0	0	0	0	0	5.48	0	0	5.48	0	5.48	5.48	0	0	0	0	0	6.85	0	0	0	0	0	5.48	0	0	5.48
Alirocumab 150mg Q2W:Lepodisiran 96mg Q6M	0	10.81	0	0	0	0	0	0	10.81	0	0	0	0	0	0	0	0	0	0	0	0	0	0	0	0	0	0	0	0	0	0	0	0	0	0	0	0	0	0	13.51	0	0	0	0	0	0	0	0	0
Evolocumab 140mg Q2W:Lepodisiran 96mg Q6M	0	0	0	7.55	0	0	0	0	0	7.55	0	0	0	7.55	0	0	0	7.55	0	0	7.55	0	0	0	0	0	7.55	7.55	0	0	0	0	0	0	0	0	0	0	0	9.43	0	0	0	0	0	7.55	0	0	7.55
Alirocumab 75mg Q2W:Lepodisiran 96mg Q6M	0	0	0	0	0	0	8.89	8.89	0	0	0	0	8.89	0	0	0	8.89	0	0	0	0	0	0	0	0	0	0	0	0	0	0	0	0	0	0	0	0	0	0	11.11	0	0	0	0	0	0	0	0	0
Olpasiran 75mg Q12W:Lepodisiran 96mg Q6M	0	0	0	0	0	0	0	0	0	0	0	0	0	0	0	0	0	0	0	0	0	0	0	30.77	0	0	0	0	0	0	0	0	0	0	0	0	0	0	0	38.46	0	0	30.77	0	0	0	0	0	0
Olpasiran 225mg Q12W:Lepodisiran 96mg Q6M	0	0	0	0	0	0	0	0	0	0	0	0	0	0	0	0	0	0	0	0	0	0	0	30.77	0	0	0	0	0	0	0	0	0	0	0	0	0	0	0	38.46	0	0	30.77	0	0	0	0	0	0
Alirocumab 300mg Q4W:Lepodisiran 96mg Q6M	0	0	0	0	0	0	0	0	0	0	0	0	0	0	0	0	0	0	0	0	0	0	0	0	0	0	0	0	0	0	0	23.53	0	0	0	0	0	0	0	29.41	0	0	0	0	0	0	0	0	0
Muvalaplin 60mg daily:Lepodisiran 96mg Q6M	0	0	0	0	0	0	0	0	0	0	0	0	0	0	0	0	0	0	0	0	0	0	0	0	0	0	0	0	0	0	0	0	0	0	44.44	0	0	0	0	55.56	0	0	0	0	0	0	0	0	0
Muvalaplin 240mg daily:Lepodisiran 96mg Q6M	0	0	0	0	0	0	0	0	0	0	0	0	0	0	0	0	0	0	0	0	0	0	0	0	0	0	0	0	0	0	0	0	0	0	44.44	0	0	0	0	55.56	0	0	0	0	0	0	0	0	0
Zerlasiran 300mg Q8W:Lepodisiran 96mg Q6M	0	0	0	0	0	0	0	0	0	0	0	0	0	0	0	0	0	0	0	0	0	0	0	0	0	0	0	0	0	0	0	0	0	0	0	0	0	30.77	30.77	38.46	0	0	0	0	0	0	0	0	0
Lepodisiran 400mg Q6M:Lepodisiran 96mg Q6M	0	0	0	0	0	0	0	0	0	0	0	0	0	0	0	0	0	0	0	0	0	0	0	0	0	0	0	0	0	0	0	0	0	0	0	0	0	0	0	100	0	0	0	0	0	0	0	0	0
Inclisiran 300mg Q3M:Lepodisiran 96mg Q6M	0	0	0	0	0	0	0	0	0	0	0	0	0	0	0	0	0	0	0	0	0	0	0	0	0	0	0	0	0	0	0	0	0	0	0	0	0	0	0	29.41	0	0	0	0	0	0	0	0	0
Pelacarsen 80mg QW:Lepodisiran 96mg Q6M	0	0	0	0	0	0	0	0	0	0	0	0	0	0	0	0	0	0	0	0	0	0	0	0	0	0	0	0	0	0	0	0	0	0	0	0	0	0	0	55.56	0	0	0	0	0	0	0	0	0
Pelacarsen 200mg QW:Lepodisiran 96mg Q6M	0	0	0	0	0	0	0	0	0	0	0	0	0	0	0	0	0	0	0	0	0	0	0	0	0	0	0	0	0	0	0	0	0	0	0	0	0	0	0	55.56	0	0	0	0	0	0	0	0	0
Placebo:Lepodisiran 400mg Q6M	0	0	0	0	0	0	0	0	0	0	0	0	0	0	0	0	0	0	0	0	0	0	0	0	0	0	0	0	0	0	0	0	0	0	0	0	0	0	0	100	0	0	0	0	0	0	0	0	0
Evolocumab 420mg Q4W:Lepodisiran 400mg Q6M	5.43	0	5.43	5.43	0	0	0	0	0	5.43	0	0	0	5.43	0	0	0	5.43	0	0	5.43	0	0	0	0	0	0	5.43	0	0	5.43	0	5.43	5.43	0	0	0	0	0	7.61	0	0	0	0	0	5.43	0	0	5.43
Alirocumab 150mg Q2W:Lepodisiran 400mg Q6M	0	10.64	0	0	0	0	0	0	10.64	0	0	0	0	0	0	0	0	0	0	0	0	0	0	0	0	0	0	0	0	0	0	0	0	0	0	0	0	0	0	14.89	0	0	0	0	0	0	0	0	0
Evolocumab 140mg Q2W:Lepodisiran 400mg Q6M	0	0	0	7.46	0	0	0	0	0	7.46	0	0	0	7.46	0	0	0	7.46	0	0	7.46	0	0	0	0	0	7.46	7.46	0	0	0	0	0	0	0	0	0	0	0	10.45	0	0	0	0	0	7.46	0	0	7.46
Alirocumab 75mg Q2W:Lepodisiran 400mg Q6M	0	0	0	0	0	0	8.77	8.77	0	0	0	0	8.77	0	0	0	8.77	0	0	0	0	0	0	0	0	0	0	0	0	0	0	0	0	0	0	0	0	0	0	12.28	0	0	0	0	0	0	0	0	0
Olpasiran 75mg Q12W:Lepodisiran 400mg Q6M	0	0	0	0	0	0	0	0	0	0	0	0	0	0	0	0	0	0	0	0	0	0	0	29.41	0	0	0	0	0	0	0	0	0	0	0	0	0	0	0	41.18	0	0	29.41	0	0	0	0	0	0
Olpasiran 225mg Q12W:Lepodisiran 400mg Q6M	0	0	0	0	0	0	0	0	0	0	0	0	0	0	0	0	0	0	0	0	0	0	0	29.41	0	0	0	0	0	0	0	0	0	0	0	0	0	0	0	41.18	0	0	29.41	0	0	0	0	0	0
Alirocumab 300mg Q4W:Lepodisiran 400mg Q6M	0	0	0	0	0	0	0	0	0	0	0	0	0	0	0	0	0	0	0	0	0	0	0	0	0	0	0	0	0	0	0	22.73	0	0	0	0	0	0	0	31.82	0	0	0	0	0	0	0	0	0
Muvalaplin 60mg daily:Lepodisiran 400mg Q6M	0	0	0	0	0	0	0	0	0	0	0	0	0	0	0	0	0	0	0	0	0	0	0	0	0	0	0	0	0	0	0	0	0	0	41.67	0	0	0	0	58.33	0	0	0	0	0	0	0	0	0
Muvalaplin 240mg daily:Lepodisiran 400mg Q6M	0	0	0	0	0	0	0	0	0	0	0	0	0	0	0	0	0	0	0	0	0	0	0	0	0	0	0	0	0	0	0	0	0	0	41.67	0	0	0	0	58.33	0	0	0	0	0	0	0	0	0
Zerlasiran 300mg Q8W:Lepodisiran 400mg Q6M	0	0	0	0	0	0	0	0	0	0	0	0	0	0	0	0	0	0	0	0	0	0	0	0	0	0	0	0	0	0	0	0	0	0	0	0	0	29.41	29.41	41.18	0	0	0	0	0	0	0	0	0
Lepodisiran 96mg Q6M:Lepodisiran 400mg Q6M	0	0	0	0	0	0	0	0	0	0	0	0	0	0	0	0	0	0	0	0	0	0	0	0	0	0	0	0	0	0	0	0	0	0	0	0	0	0	0	100	0	0	0	0	0	0	0	0	0
Inclisiran 300mg Q3M:Lepodisiran 400mg Q6M	0	0	0	0	0	0	0	0	0	0	0	0	0	0	0	0	0	0	0	0	0	0	0	0	0	0	0	0	0	0	0	0	0	0	0	0	0	0	0	31.82	0	0	0	0	0	0	0	0	0
Pelacarsen 80mg QW:Lepodisiran 400mg Q6M	0	0	0	0	0	0	0	0	0	0	0	0	0	0	0	0	0	0	0	0	0	0	0	0	0	0	0	0	0	0	0	0	0	0	0	0	0	0	0	58.33	0	0	0	0	0	0	0	0	0
Pelacarsen 200mg QW:Lepodisiran 400mg Q6M	0	0	0	0	0	0	0	0	0	0	0	0	0	0	0	0	0	0	0	0	0	0	0	0	0	0	0	0	0	0	0	0	0	0	0	0	0	0	0	58.33	0	0	0	0	0	0	0	0	0
Placebo:Inclisiran 300mg Q3M	0	0	0	0	0	0	0	0	0	0	0	0	0	0	0	0	0	0	0	0	0	0	0	0	0	0	0	0	0	0	0	0	0	0	0	0	0	0	0	0	0	0	0	0	0	0	0	0	0
Evolocumab 420mg Q4W:Inclisiran 300mg Q3M	3.53	0	3.53	5.88	0	0	0	0	0	5.88	0	0	0	5.88	0	0	0	5.88	0	0	5.88	0	0	0	0	0	1.18	5.88	0	0	3.53	0	3.53	3.53	0	0	0	0	0	0	0	0	0	0	0	5.88	0	0	5.88
Alirocumab 150mg Q2W:Inclisiran 300mg Q3M	0	6.38	0	0	0	0	2.13	2.13	6.38	0	0	0	2.13	0	0	0	2.13	0	0	0	0	0	0	0	0	0	0	0	0	0	0	0	0	0	0	0	0	0	0	0	0	0	0	0	0	0	0	0	0
Evolocumab 140mg Q2W:Inclisiran 300mg Q3M	1.33	0	1.33	6.67	0	0	0	0	0	6.67	0	0	0	6.67	0	0	0	6.67	0	0	6.67	0	0	0	0	0	4	6.67	0	0	1.33	0	1.33	1.33	0	0	0	0	0	0	0	0	0	0	0	6.67	0	0	6.67
Alirocumab 75mg Q2W:Inclisiran 300mg Q3M	0	1.96	0	0	0	0	5.88	5.88	1.96	0	0	0	5.88	0	0	0	5.88	0	0	0	0	0	0	0	0	0	0	0	0	0	0	0	0	0	0	0	0	0	0	0	0	0	0	0	0	0	0	0	0
Olpasiran 75mg Q12W:Inclisiran 300mg Q3M	0	0	0	0	0	0	0	0	0	0	0	0	0	0	0	0	0	0	0	0	0	0	0	22.73	0	0	0	0	0	0	0	0	0	0	0	0	0	0	0	0	0	0	22.73	0	0	0	0	0	0
Olpasiran 225mg Q12W:Inclisiran 300mg Q3M	0	0	0	0	0	0	0	0	0	0	0	0	0	0	0	0	0	0	0	0	0	0	0	22.73	0	0	0	0	0	0	0	0	0	0	0	0	0	0	0	0	0	0	22.73	0	0	0	0	0	0
Alirocumab 300mg Q4W:Inclisiran 300mg Q3M	0	3.33	0	0	0	0	0	0	3.33	0	0	0	0	0	0	0	0	0	0	0	0	0	0	0	0	0	0	0	0	0	0	10	0	0	0	0	0	0	0	0	0	0	0	0	0	0	0	0	0
Muvalaplin 60mg daily:Inclisiran 300mg Q3M	0	0	0	0	0	0	0	0	0	0	0	0	0	0	0	0	0	0	0	0	0	0	0	0	0	0	0	0	0	0	0	0	0	0	29.41	0	0	0	0	0	0	0	0	0	0	0	0	0	0
Muvalaplin 240mg daily:Inclisiran 300mg Q3M	0	0	0	0	0	0	0	0	0	0	0	0	0	0	0	0	0	0	0	0	0	0	0	0	0	0	0	0	0	0	0	0	0	0	29.41	0	0	0	0	0	0	0	0	0	0	0	0	0	0
Zerlasiran 300mg Q8W:Inclisiran 300mg Q3M	0	0	0	0	0	0	0	0	0	0	0	0	0	0	0	0	0	0	0	0	0	0	0	0	0	0	0	0	0	0	0	0	0	0	0	0	0	20	20	0	0	0	0	0	0	0	0	0	0
Lepodisiran 96mg Q6M:Inclisiran 300mg Q3M	0	0	0	0	0	0	0	0	0	0	0	0	0	0	0	0	0	0	0	0	0	0	0	0	0	0	0	0	0	0	0	0	0	0	0	0	0	0	0	29.41	0	0	0	0	0	0	0	0	0
Lepodisiran 400mg Q6M:Inclisiran 300mg Q3M	0	0	0	0	0	0	0	0	0	0	0	0	0	0	0	0	0	0	0	0	0	0	0	0	0	0	0	0	0	0	0	0	0	0	0	0	0	0	0	29.41	0	0	0	0	0	0	0	0	0
Pelacarsen 80mg QW:Inclisiran 300mg Q3M	0	0	0	0	0	0	0	0	0	0	0	0	0	0	0	0	0	0	0	0	0	0	0	0	0	0	0	0	0	0	0	0	0	0	0	0	0	0	0	0	0	0	0	0	0	0	0	0	0
Pelacarsen 200mg QW:Inclisiran 300mg Q3M	0	0	0	0	0	0	0	0	0	0	0	0	0	0	0	0	0	0	0	0	0	0	0	0	0	0	0	0	0	0	0	0	0	0	0	0	0	0	0	0	0	0	0	0	0	0	0	0	0
Placebo:Pelacarsen 80mg QW	0	0	0	0	0	0	0	0	0	0	0	0	0	0	0	0	0	0	0	0	0	0	0	0	0	0	0	0	0	0	0	0	0	0	0	0	0	0	0	0	0	0	0	0	0	0	0	0	0
Evolocumab 420mg Q4W:Pelacarsen 80mg QW	3.9	0	3.9	6.49	0	0	0	0	0	6.49	0	0	0	6.49	0	0	0	6.49	0	0	6.49	0	0	0	0	0	1.3	6.49	0	0	3.9	0	3.9	3.9	0	0	0	0	0	0	0	0	0	0	0	6.49	0	0	6.49
Alirocumab 150mg Q2W:Pelacarsen 80mg QW	0	7.69	0	0	0	0	2.56	2.56	7.69	0	0	0	2.56	0	0	0	2.56	0	0	0	0	0	0	0	0	0	0	0	0	0	0	0	0	0	0	0	0	0	0	0	0	0	0	0	0	0	0	0	0
Evolocumab 140mg Q2W:Pelacarsen 80mg QW	1.49	0	1.49	7.46	0	0	0	0	0	7.46	0	0	0	7.46	0	0	0	7.46	0	0	7.46	0	0	0	0	0	4.48	7.46	0	0	1.49	0	1.49	1.49	0	0	0	0	0	0	0	0	0	0	0	7.46	0	0	7.46
Alirocumab 75mg Q2W:Pelacarsen 80mg QW	0	2.33	0	0	0	0	6.98	6.98	2.33	0	0	0	6.98	0	0	0	6.98	0	0	0	0	0	0	0	0	0	0	0	0	0	0	0	0	0	0	0	0	0	0	0	0	0	0	0	0	0	0	0	0
Olpasiran 75mg Q12W:Pelacarsen 80mg QW	0	0	0	0	0	0	0	0	0	0	0	0	0	0	0	0	0	0	0	0	0	0	0	35.71	0	0	0	0	0	0	0	0	0	0	0	0	0	0	0	0	0	0	35.71	0	0	0	0	0	0
Olpasiran 225mg Q12W:Pelacarsen 80mg QW	0	0	0	0	0	0	0	0	0	0	0	0	0	0	0	0	0	0	0	0	0	0	0	35.71	0	0	0	0	0	0	0	0	0	0	0	0	0	0	0	0	0	0	35.71	0	0	0	0	0	0
Alirocumab 300mg Q4W:Pelacarsen 80mg QW	0	4.55	0	0	0	0	0	0	4.55	0	0	0	0	0	0	0	0	0	0	0	0	0	0	0	0	0	0	0	0	0	0	13.64	0	0	0	0	0	0	0	0	0	0	0	0	0	0	0	0	0
Muvalaplin 60mg daily:Pelacarsen 80mg QW	0	0	0	0	0	0	0	0	0	0	0	0	0	0	0	0	0	0	0	0	0	0	0	0	0	0	0	0	0	0	0	0	0	0	55.56	0	0	0	0	0	0	0	0	0	0	0	0	0	0
Muvalaplin 240mg daily:Pelacarsen 80mg QW	0	0	0	0	0	0	0	0	0	0	0	0	0	0	0	0	0	0	0	0	0	0	0	0	0	0	0	0	0	0	0	0	0	0	55.56	0	0	0	0	0	0	0	0	0	0	0	0	0	0
Zerlasiran 300mg Q8W:Pelacarsen 80mg QW	0	0	0	0	0	0	0	0	0	0	0	0	0	0	0	0	0	0	0	0	0	0	0	0	0	0	0	0	0	0	0	0	0	0	0	0	0	33.33	33.33	0	0	0	0	0	0	0	0	0	0
Lepodisiran 96mg Q6M:Pelacarsen 80mg QW	0	0	0	0	0	0	0	0	0	0	0	0	0	0	0	0	0	0	0	0	0	0	0	0	0	0	0	0	0	0	0	0	0	0	0	0	0	0	0	55.56	0	0	0	0	0	0	0	0	0
Lepodisiran 400mg Q6M:Pelacarsen 80mg QW	0	0	0	0	0	0	0	0	0	0	0	0	0	0	0	0	0	0	0	0	0	0	0	0	0	0	0	0	0	0	0	0	0	0	0	0	0	0	0	55.56	0	0	0	0	0	0	0	0	0
Inclisiran 300mg Q3M:Pelacarsen 80mg QW	0	0	0	0	0	0	0	0	0	0	0	0	0	0	0	0	0	0	0	0	0	0	0	0	0	0	0	0	0	0	0	0	0	0	0	0	0	0	0	0	0	0	0	0	0	0	0	0	0
Pelacarsen 200mg QW:Pelacarsen 80mg QW	0	0	0	0	0	0	0	0	0	0	0	0	0	0	0	0	0	0	0	0	0	0	0	0	0	0	0	0	0	0	0	0	0	0	0	0	0	0	0	0	0	0	0	0	0	0	0	0	0
Placebo:Pelacarsen 200mg QW	0	0	0	0	0	0	0	0	0	0	0	0	0	0	0	0	0	0	0	0	0	0	0	0	0	0	0	0	0	0	0	0	0	0	0	0	0	0	0	0	0	0	0	0	0	0	0	0	0
Evolocumab 420mg Q4W:Pelacarsen 200mg QW	3.9	0	3.9	6.49	0	0	0	0	0	6.49	0	0	0	6.49	0	0	0	6.49	0	0	6.49	0	0	0	0	0	1.3	6.49	0	0	3.9	0	3.9	3.9	0	0	0	0	0	0	0	0	0	0	0	6.49	0	0	6.49
Alirocumab 150mg Q2W:Pelacarsen 200mg QW	0	7.69	0	0	0	0	2.56	2.56	7.69	0	0	0	2.56	0	0	0	2.56	0	0	0	0	0	0	0	0	0	0	0	0	0	0	0	0	0	0	0	0	0	0	0	0	0	0	0	0	0	0	0	0
Evolocumab 140mg Q2W:Pelacarsen 200mg QW	1.49	0	1.49	7.46	0	0	0	0	0	7.46	0	0	0	7.46	0	0	0	7.46	0	0	7.46	0	0	0	0	0	4.48	7.46	0	0	1.49	0	1.49	1.49	0	0	0	0	0	0	0	0	0	0	0	7.46	0	0	7.46
Alirocumab 75mg Q2W:Pelacarsen 200mg QW	0	2.33	0	0	0	0	6.98	6.98	2.33	0	0	0	6.98	0	0	0	6.98	0	0	0	0	0	0	0	0	0	0	0	0	0	0	0	0	0	0	0	0	0	0	0	0	0	0	0	0	0	0	0	0
Olpasiran 75mg Q12W:Pelacarsen 200mg QW	0	0	0	0	0	0	0	0	0	0	0	0	0	0	0	0	0	0	0	0	0	0	0	35.71	0	0	0	0	0	0	0	0	0	0	0	0	0	0	0	0	0	0	35.71	0	0	0	0	0	0
Olpasiran 225mg Q12W:Pelacarsen 200mg QW	0	0	0	0	0	0	0	0	0	0	0	0	0	0	0	0	0	0	0	0	0	0	0	35.71	0	0	0	0	0	0	0	0	0	0	0	0	0	0	0	0	0	0	35.71	0	0	0	0	0	0
Alirocumab 300mg Q4W:Pelacarsen 200mg QW	0	4.55	0	0	0	0	0	0	4.55	0	0	0	0	0	0	0	0	0	0	0	0	0	0	0	0	0	0	0	0	0	0	13.64	0	0	0	0	0	0	0	0	0	0	0	0	0	0	0	0	0
Muvalaplin 60mg daily:Pelacarsen 200mg QW	0	0	0	0	0	0	0	0	0	0	0	0	0	0	0	0	0	0	0	0	0	0	0	0	0	0	0	0	0	0	0	0	0	0	55.56	0	0	0	0	0	0	0	0	0	0	0	0	0	0
Muvalaplin 240mg daily:Pelacarsen 200mg QW	0	0	0	0	0	0	0	0	0	0	0	0	0	0	0	0	0	0	0	0	0	0	0	0	0	0	0	0	0	0	0	0	0	0	55.56	0	0	0	0	0	0	0	0	0	0	0	0	0	0
Zerlasiran 300mg Q8W:Pelacarsen 200mg QW	0	0	0	0	0	0	0	0	0	0	0	0	0	0	0	0	0	0	0	0	0	0	0	0	0	0	0	0	0	0	0	0	0	0	0	0	0	33.33	33.33	0	0	0	0	0	0	0	0	0	0
Lepodisiran 96mg Q6M:Pelacarsen 200mg QW	0	0	0	0	0	0	0	0	0	0	0	0	0	0	0	0	0	0	0	0	0	0	0	0	0	0	0	0	0	0	0	0	0	0	0	0	0	0	0	55.56	0	0	0	0	0	0	0	0	0
Lepodisiran 400mg Q6M:Pelacarsen 200mg QW	0	0	0	0	0	0	0	0	0	0	0	0	0	0	0	0	0	0	0	0	0	0	0	0	0	0	0	0	0	0	0	0	0	0	0	0	0	0	0	55.56	0	0	0	0	0	0	0	0	0
Inclisiran 300mg Q3M:Pelacarsen 200mg QW	0	0	0	0	0	0	0	0	0	0	0	0	0	0	0	0	0	0	0	0	0	0	0	0	0	0	0	0	0	0	0	0	0	0	0	0	0	0	0	0	0	0	0	0	0	0	0	0	0
Pelacarsen 80mg QW:Pelacarsen 200mg QW	0	0	0	0	0	0	0	0	0	0	0	0	0	0	0	0	0	0	0	0	0	0	0	0	0	0	0	0	0	0	0	0	0	0	0	0	0	0	0	0	0	0	0	0	0	0	0	0	0
[truncated: 33 more columns]

## Sheet: LDL Evaluation
LDL Evaluation
Comparison	Within_Study_Bias	Reporting_Bias	Indirectness	Imprecision	Heterogeneity	Incoherence	Overall_Confidence	Reason_for_downgrade
Evolocumab 420mg Q4W:Placebo	No concerns	No concerns	No concerns	Some concerns	Major concerns	No concerns	Low	Imprecision, Heterogeneity
Alirocumab 150mg Q2W:Placebo	No concerns	No concerns	No concerns	Some concerns	Major concerns	No concerns	Low	Imprecision, Heterogeneity
Evolocumab 140mg Q2W:Placebo	No concerns	No concerns	No concerns	Some concerns	Major concerns	No concerns	Low	Imprecision, Heterogeneity
Alirocumab 75mg Q2W:Placebo	No concerns	No concerns	No concerns	Some concerns	Major concerns	No concerns	Low	Imprecision, Heterogeneity
Olpasiran 75mg Q12W:Placebo	No concerns	Some concerns	No concerns	Major concerns	Major concerns	No concerns	Very low	Reporting bias, Imprecision, Heterogeneity
Olpasiran 225mg Q12W:Placebo	No concerns	Some concerns	No concerns	Major concerns	Major concerns	No concerns	Very low	Reporting bias, Imprecision, Heterogeneity
Alirocumab 300mg Q4W:Placebo	No concerns	No concerns	No concerns	Some concerns	Major concerns	No concerns	Low	Imprecision, Heterogeneity
Muvalaplin 60mg daily:Placebo	No concerns	Some concerns	No concerns	Major concerns	Major concerns	No concerns	Very low	Reporting bias, Imprecision, Heterogeneity
Muvalaplin 240mg daily:Placebo	No concerns	Some concerns	No concerns	Some concerns	Major concerns	No concerns	Low	Reporting bias, Imprecision, Heterogeneity
Placebo:Zerlasiran 300mg Q8W	No concerns	Some concerns	No concerns	Major concerns	Major concerns	No concerns	Very low	Reporting bias, Imprecision, Heterogeneity
Lepodisiran 96mg Q6M:Placebo	No concerns	Some concerns	No concerns	Major concerns	Major concerns	No concerns	Very low	Reporting bias, Imprecision, Heterogeneity
Lepodisiran 400mg Q6M:Placebo	No concerns	Some concerns	No concerns	Major concerns	Major concerns	No concerns	Very low	Reporting bias, Imprecision, Heterogeneity
Inclisiran 300mg Q3M:Placebo	No concerns	Some concerns	No concerns	Some concerns	Major concerns	No concerns	Low	Reporting bias, Imprecision, Heterogeneity
Pelacarsen 80mg QW:Placebo	No concerns	Some concerns	No concerns	Some concerns	Major concerns	No concerns	Low	Reporting bias, Imprecision, Heterogeneity
Pelacarsen 200mg QW:Placebo	Some concerns	Some concerns	No concerns	Some concerns	Major concerns	No concerns	Low	Within-study bias, Reporting bias, Imprecision, Heterogeneity
Alirocumab 150mg Q2W:Evolocumab 420mg Q4W	No concerns	No concerns	No concerns	Major concerns	Major concerns	No concerns	Very low	Imprecision, Heterogeneity
Evolocumab 140mg Q2W:Evolocumab 420mg Q4W	No concerns	No concerns	No concerns	Major concerns	Major concerns	No concerns	Very low	Imprecision, Heterogeneity
Alirocumab 75mg Q2W:Evolocumab 420mg Q4W	No concerns	No concerns	No concerns	Some concerns	Major concerns	No concerns	Low	Imprecision, Heterogeneity
Evolocumab 420mg Q4W:Olpasiran 75mg Q12W	No concerns	No concerns	No concerns	Some concerns	Major concerns	No concerns	Low	Imprecision, Heterogeneity
Evolocumab 420mg Q4W:Olpasiran 225mg Q12W	No concerns	No concerns	No concerns	Some concerns	Major concerns	No concerns	Low	Imprecision, Heterogeneity
Alirocumab 300mg Q4W:Evolocumab 420mg Q4W	No concerns	No concerns	No concerns	Some concerns	Major concerns	No concerns	Low	Imprecision, Heterogeneity
Evolocumab 420mg Q4W:Muvalaplin 60mg daily	No concerns	No concerns	No concerns	Some concerns	Major concerns	No concerns	Low	Imprecision, Heterogeneity
Evolocumab 420mg Q4W:Muvalaplin 240mg daily	No concerns	No concerns	No concerns	Some concerns	Major concerns	No concerns	Low	Imprecision, Heterogeneity
Evolocumab 420mg Q4W:Zerlasiran 300mg Q8W	No concerns	No concerns	No concerns	Some concerns	Major concerns	No concerns	Low	Imprecision, Heterogeneity
Evolocumab 420mg Q4W:Lepodisiran 96mg Q6M	No concerns	No concerns	No concerns	Some concerns	Major concerns	No concerns	Low	Imprecision, Heterogeneity
Evolocumab 420mg Q4W:Lepodisiran 400mg Q6M	No concerns	No concerns	No concerns	Some concerns	Major concerns	No concerns	Low	Imprecision, Heterogeneity
Evolocumab 420mg Q4W:Inclisiran 300mg Q3M	No concerns	No concerns	No concerns	Major concerns	Major concerns	No concerns	Very low	Imprecision, Heterogeneity
Evolocumab 420mg Q4W:Pelacarsen 80mg QW	No concerns	No concerns	No concerns	Some concerns	Major concerns	No concerns	Low	Imprecision, Heterogeneity
Evolocumab 420mg Q4W:Pelacarsen 200mg QW	No concerns	No concerns	No concerns	Some concerns	Major concerns	No concerns	Low	Imprecision, Heterogeneity
Alirocumab 150mg Q2W:Evolocumab 140mg Q2W	No concerns	No concerns	No concerns	Major concerns	Major concerns	No concerns	Very low	Imprecision, Heterogeneity
Alirocumab 150mg Q2W:Alirocumab 75mg Q2W	No concerns	No concerns	No concerns	Major concerns	Major concerns	No concerns	Very low	Imprecision, Heterogeneity
Alirocumab 150mg Q2W:Olpasiran 75mg Q12W	No concerns	No concerns	No concerns	Some concerns	Major concerns	No concerns	Low	Imprecision, Heterogeneity
Alirocumab 150mg Q2W:Olpasiran 225mg Q12W	No concerns	No concerns	No concerns	Some concerns	Major concerns	No concerns	Low	Imprecision, Heterogeneity
Alirocumab 150mg Q2W:Alirocumab 300mg Q4W	No concerns	No concerns	Some concerns	Some concerns	Major concerns	No concerns	Low	Indirectness, Imprecision, Heterogeneity
Alirocumab 150mg Q2W:Muvalaplin 60mg daily	No concerns	No concerns	No concerns	Some concerns	Major concerns	No concerns	Low	Imprecision, Heterogeneity
Alirocumab 150mg Q2W:Muvalaplin 240mg daily	No concerns	No concerns	No concerns	Some concerns	Major concerns	No concerns	Low	Imprecision, Heterogeneity
Alirocumab 150mg Q2W:Zerlasiran 300mg Q8W	No concerns	No concerns	No concerns	Some concerns	Major concerns	No concerns	Low	Imprecision, Heterogeneity
Alirocumab 150mg Q2W:Lepodisiran 96mg Q6M	No concerns	No concerns	No concerns	Some concerns	Major concerns	No concerns	Low	Imprecision, Heterogeneity
Alirocumab 150mg Q2W:Lepodisiran 400mg Q6M	No concerns	No concerns	No concerns	Some concerns	Major concerns	No concerns	Low	Imprecision, Heterogeneity
Alirocumab 150mg Q2W:Inclisiran 300mg Q3M	No concerns	No concerns	No concerns	Major concerns	Major concerns	No concerns	Very low	Imprecision, Heterogeneity
Alirocumab 150mg Q2W:Pelacarsen 80mg QW	No concerns	No concerns	No concerns	Some concerns	Major concerns	No concerns	Low	Imprecision, Heterogeneity
Alirocumab 150mg Q2W:Pelacarsen 200mg QW	No concerns	No concerns	No concerns	Some concerns	Major concerns	No concerns	Low	Imprecision, Heterogeneity
Alirocumab 75mg Q2W:Evolocumab 140mg Q2W	No concerns	No concerns	No concerns	Some concerns	Major concerns	No concerns	Low	Imprecision, Heterogeneity
Evolocumab 140mg Q2W:Olpasiran 75mg Q12W	No concerns	No concerns	No concerns	Some concerns	Major concerns	No concerns	Low	Imprecision, Heterogeneity
Evolocumab 140mg Q2W:Olpasiran 225mg Q12W	No concerns	No concerns	No concerns	Some concerns	Major concerns	No concerns	Low	Imprecision, Heterogeneity
Alirocumab 300mg Q4W:Evolocumab 140mg Q2W	No concerns	No concerns	No concerns	Some concerns	Major concerns	No concerns	Low	Imprecision, Heterogeneity
Evolocumab 140mg Q2W:Muvalaplin 60mg daily	No concerns	No concerns	No concerns	Some concerns	Major concerns	No concerns	Low	Imprecision, Heterogeneity
Evolocumab 140mg Q2W:Muvalaplin 240mg daily	No concerns	No concerns	No concerns	Some concerns	Major concerns	No concerns	Low	Imprecision, Heterogeneity
Evolocumab 140mg Q2W:Zerlasiran 300mg Q8W	No concerns	No concerns	No concerns	Some concerns	Major concerns	No concerns	Low	Imprecision, Heterogeneity
Evolocumab 140mg Q2W:Lepodisiran 96mg Q6M	No concerns	No concerns	No concerns	Some concerns	Major concerns	No concerns	Low	Imprecision, Heterogeneity
Evolocumab 140mg Q2W:Lepodisiran 400mg Q6M	No concerns	No concerns	No concerns	Some concerns	Major concerns	No concerns	Low	Imprecision, Heterogeneity
Evolocumab 140mg Q2W:Inclisiran 300mg Q3M	No concerns	No concerns	No concerns	Major concerns	Major concerns	No concerns	Very low	Imprecision, Heterogeneity
Evolocumab 140mg Q2W:Pelacarsen 80mg QW	No concerns	No concerns	No concerns	Some concerns	Major concerns	No concerns	Low	Imprecision, Heterogeneity
Evolocumab 140mg Q2W:Pelacarsen 200mg QW	No concerns	No concerns	No concerns	Some concerns	Major concerns	No concerns	Low	Imprecision, Heterogeneity
Alirocumab 75mg Q2W:Olpasiran 75mg Q12W	No concerns	No concerns	No concerns	Some concerns	Major concerns	No concerns	Low	Imprecision, Heterogeneity
Alirocumab 75mg Q2W:Olpasiran 225mg Q12W	No concerns	No concerns	No concerns	Some concerns	Major concerns	No concerns	Low	Imprecision, Heterogeneity
Alirocumab 300mg Q4W:Alirocumab 75mg Q2W	No concerns	No concerns	No concerns	Major concerns	Major concerns	No concerns	Very low	Imprecision, Heterogeneity
Alirocumab 75mg Q2W:Muvalaplin 60mg daily	No concerns	No concerns	No concerns	Some concerns	Major concerns	No concerns	Low	Imprecision, Heterogeneity
Alirocumab 75mg Q2W:Muvalaplin 240mg daily	No concerns	No concerns	No concerns	Some concerns	Major concerns	No concerns	Low	Imprecision, Heterogeneity
Alirocumab 75mg Q2W:Zerlasiran 300mg Q8W	No concerns	No concerns	No concerns	Some concerns	Major concerns	No concerns	Low	Imprecision, Heterogeneity
Alirocumab 75mg Q2W:Lepodisiran 96mg Q6M	No concerns	No concerns	No concerns	Some concerns	Major concerns	No concerns	Low	Imprecision, Heterogeneity
Alirocumab 75mg Q2W:Lepodisiran 400mg Q6M	No concerns	No concerns	No concerns	Some concerns	Major concerns	No concerns	Low	Imprecision, Heterogeneity
Alirocumab 75mg Q2W:Inclisiran 300mg Q3M	No concerns	No concerns	No concerns	Major concerns	Major concerns	No concerns	Very low	Imprecision, Heterogeneity
Alirocumab 75mg Q2W:Pelacarsen 80mg QW	No concerns	No concerns	No concerns	Some concerns	Major concerns	No concerns	Low	Imprecision, Heterogeneity
Alirocumab 75mg Q2W:Pelacarsen 200mg QW	No concerns	No concerns	No concerns	Some concerns	Major concerns	No concerns	Low	Imprecision, Heterogeneity
Olpasiran 225mg Q12W:Olpasiran 75mg Q12W	No concerns	Some concerns	No concerns	Major concerns	Major concerns	No concerns	Very low	Reporting bias, Imprecision, Heterogeneity
Alirocumab 300mg Q4W:Olpasiran 75mg Q12W	No concerns	Some concerns	No concerns	Some concerns	Major concerns	No concerns	Low	Reporting bias, Imprecision, Heterogeneity
Muvalaplin 60mg daily:Olpasiran 75mg Q12W	No concerns	Some concerns	No concerns	Major concerns	Major concerns	No concerns	Very low	Reporting bias, Imprecision, Heterogeneity
Muvalaplin 240mg daily:Olpasiran 75mg Q12W	No concerns	Some concerns	No concerns	Major concerns	Major concerns	No concerns	Very low	Reporting bias, Imprecision, Heterogeneity
Olpasiran 75mg Q12W:Zerlasiran 300mg Q8W	No concerns	Some concerns	No concerns	Major concerns	Major concerns	No concerns	Very low	Reporting bias, Imprecision, Heterogeneity
Lepodisiran 96mg Q6M:Olpasiran 75mg Q12W	No concerns	Some concerns	No concerns	Major concerns	Major concerns	No concerns	Very low	Reporting bias, Imprecision, Heterogeneity
Lepodisiran 400mg Q6M:Olpasiran 75mg Q12W	No concerns	Some concerns	No concerns	Major concerns	Major concerns	No concerns	Very low	Reporting bias, Imprecision, Heterogeneity
Inclisiran 300mg Q3M:Olpasiran 75mg Q12W	No concerns	Some concerns	No concerns	Some concerns	Major concerns	No concerns	Low	Reporting bias, Imprecision, Heterogeneity
Olpasiran 75mg Q12W:Pelacarsen 80mg QW	No concerns	Some concerns	No concerns	Major concerns	Major concerns	No concerns	Very low	Reporting bias, Imprecision, Heterogeneity
Olpasiran 75mg Q12W:Pelacarsen 200mg QW	No concerns	Some concerns	No concerns	Major concerns	Major concerns	No concerns	Very low	Reporting bias, Imprecision, Heterogeneity
Alirocumab 300mg Q4W:Olpasiran 225mg Q12W	No concerns	Some concerns	No concerns	Some concerns	Major concerns	No concerns	Low	Reporting bias, Imprecision, Heterogeneity
Muvalaplin 60mg daily:Olpasiran 225mg Q12W	No concerns	Some concerns	No concerns	Major concerns	Major concerns	No concerns	Very low	Reporting bias, Imprecision, Heterogeneity
Muvalaplin 240mg daily:Olpasiran 225mg Q12W	No concerns	Some concerns	No concerns	Major concerns	Major concerns	No concerns	Very low	Reporting bias, Imprecision, Heterogeneity
Olpasiran 225mg Q12W:Zerlasiran 300mg Q8W	No concerns	Some concerns	No concerns	Major concerns	Major concerns	No concerns	Very low	Reporting bias, Imprecision, Heterogeneity
Lepodisiran 96mg Q6M:Olpasiran 225mg Q12W	No concerns	Some concerns	No concerns	Major concerns	Major concerns	No concerns	Very low	Reporting bias, Imprecision, Heterogeneity
Lepodisiran 400mg Q6M:Olpasiran 225mg Q12W	No concerns	Some concerns	No concerns	Major concerns	Major concerns	No concerns	Very low	Reporting bias, Imprecision, Heterogeneity
Inclisiran 300mg Q3M:Olpasiran 225mg Q12W	No concerns	Some concerns	No concerns	Some concerns	Major concerns	No concerns	Low	Reporting bias, Imprecision, Heterogeneity
Olpasiran 225mg Q12W:Pelacarsen 80mg QW	No concerns	Some concerns	No concerns	Major concerns	Major concerns	No concerns	Very low	Reporting bias, Imprecision, Heterogeneity
Olpasiran 225mg Q12W:Pelacarsen 200mg QW	No concerns	Some concerns	No concerns	Major concerns	Major concerns	No concerns	Very low	Reporting bias, Imprecision, Heterogeneity
Alirocumab 300mg Q4W:Muvalaplin 60mg daily	No concerns	No concerns	No concerns	Some concerns	Major concerns	No concerns	Low	Imprecision, Heterogeneity
Alirocumab 300mg Q4W:Muvalaplin 240mg daily	No concerns	No concerns	No concerns	Major concerns	Major concerns	No concerns	Very low	Imprecision, Heterogeneity
Alirocumab 300mg Q4W:Zerlasiran 300mg Q8W	No concerns	No concerns	No concerns	Major concerns	Major concerns	No concerns	Very low	Imprecision, Heterogeneity
Alirocumab 300mg Q4W:Lepodisiran 96mg Q6M	No concerns	No concerns	No concerns	Some concerns	Major concerns	No concerns	Low	Imprecision, Heterogeneity
Alirocumab 300mg Q4W:Lepodisiran 400mg Q6M	No concerns	No concerns	No concerns	Some concerns	Major concerns	No concerns	Low	Imprecision, Heterogeneity
Alirocumab 300mg Q4W:Inclisiran 300mg Q3M	No concerns	No concerns	No concerns	Major concerns	Major concerns	No concerns	Very low	Imprecision, Heterogeneity
Alirocumab 300mg Q4W:Pelacarsen 80mg QW	No concerns	No concerns	No concerns	Major concerns	Major concerns	No concerns	Very low	Imprecision, Heterogeneity
Alirocumab 300mg Q4W:Pelacarsen 200mg QW	No concerns	No concerns	No concerns	Major concerns	Major concerns	No concerns	Very low	Imprecision, Heterogeneity
Muvalaplin 240mg daily:Muvalaplin 60mg daily	No concerns	Some concerns	No concerns	Major concerns	Major concerns	No concerns	Very low	Reporting bias, Imprecision, Heterogeneity
Muvalaplin 60mg daily:Zerlasiran 300mg Q8W	No concerns	Some concerns	No concerns	Major concerns	Major concerns	No concerns	Very low	Reporting bias, Imprecision, Heterogeneity
Lepodisiran 96mg Q6M:Muvalaplin 60mg daily	No concerns	Some concerns	No concerns	Major concerns	Major concerns	No concerns	Very low	Reporting bias, Imprecision, Heterogeneity
Lepodisiran 400mg Q6M:Muvalaplin 60mg daily	No concerns	Some concerns	No concerns	Major concerns	Major concerns	No concerns	Very low	Reporting bias, Imprecision, Heterogeneity
Inclisiran 300mg Q3M:Muvalaplin 60mg daily	No concerns	Some concerns	No concerns	Some concerns	Major concerns	No concerns	Low	Reporting bias, Imprecision, Heterogeneity
Muvalaplin 60mg daily:Pelacarsen 80mg QW	No concerns	Some concerns	No concerns	Major concerns	Major concerns	No concerns	Very low	Reporting bias, Imprecision, Heterogeneity
Muvalaplin 60mg daily:Pelacarsen 200mg QW	No concerns	Some concerns	No concerns	Major concerns	Major concerns	No concerns	Very low	Reporting bias, Imprecision, Heterogeneity
Muvalaplin 240mg daily:Zerlasiran 300mg Q8W	No concerns	Some concerns	No concerns	Major concerns	Major concerns	No concerns	Very low	Reporting bias, Imprecision, Heterogeneity
Lepodisiran 96mg Q6M:Muvalaplin 240mg daily	No concerns	Some concerns	No concerns	Major concerns	Major concerns	No concerns	Very low	Reporting bias, Imprecision, Heterogeneity
Lepodisiran 400mg Q6M:Muvalaplin 240mg daily	No concerns	Some concerns	No concerns	Major concerns	Major concerns	No concerns	Very low	Reporting bias, Imprecision, Heterogeneity
Inclisiran 300mg Q3M:Muvalaplin 240mg daily	No concerns	Some concerns	No concerns	Some concerns	Major concerns	No concerns	Low	Reporting bias, Imprecision, Heterogeneity
Muvalaplin 240mg daily:Pelacarsen 80mg QW	No concerns	Some concerns	No concerns	Major concerns	Major concerns	No concerns	Very low	Reporting bias, Imprecision, Heterogeneity
Muvalaplin 240mg daily:Pelacarsen 200mg QW	No concerns	Some concerns	No concerns	Major concerns	Major concerns	No concerns	Very low	Reporting bias, Imprecision, Heterogeneity
Lepodisiran 96mg Q6M:Zerlasiran 300mg Q8W	No concerns	Some concerns	No concerns	Major concerns	Major concerns	No concerns	Very low	Reporting bias, Imprecision, Heterogeneity
Lepodisiran 400mg Q6M:Zerlasiran 300mg Q8W	No concerns	Some concerns	No concerns	Major concerns	Major concerns	No concerns	Very low	Reporting bias, Imprecision, Heterogeneity
Inclisiran 300mg Q3M:Zerlasiran 300mg Q8W	No concerns	Some concerns	No concerns	Some concerns	Major concerns	No concerns	Low	Reporting bias, Imprecision, Heterogeneity
Pelacarsen 80mg QW:Zerlasiran 300mg Q8W	No concerns	Some concerns	No concerns	Major concerns	Major concerns	No concerns	Very low	Reporting bias, Imprecision, Heterogeneity
Pelacarsen 200mg QW:Zerlasiran 300mg Q8W	No concerns	Some concerns	No concerns	Major concerns	Major concerns	No concerns	Very low	Reporting bias, Imprecision, Heterogeneity
Lepodisiran 400mg Q6M:Lepodisiran 96mg Q6M	No concerns	Some concerns	No concerns	Major concerns	Major concerns	No concerns	Very low	Reporting bias, Imprecision, Heterogeneity
Inclisiran 300mg Q3M:Lepodisiran 96mg Q6M	No concerns	Some concerns	No concerns	Some concerns	Major concerns	No concerns	Low	Reporting bias, Imprecision, Heterogeneity
Lepodisiran 96mg Q6M:Pelacarsen 80mg QW	No concerns	Some concerns	No concerns	Major concerns	Major concerns	No concerns	Very low	Reporting bias, Imprecision, Heterogeneity
Lepodisiran 96mg Q6M:Pelacarsen 200mg QW	No concerns	Some concerns	No concerns	Major concerns	Major concerns	No concerns	Very low	Reporting bias, Imprecision, Heterogeneity
Inclisiran 300mg Q3M:Lepodisiran 400mg Q6M	No concerns	Some concerns	No concerns	Some concerns	Major concerns	No concerns	Low	Reporting bias, Imprecision, Heterogeneity
Lepodisiran 400mg Q6M:Pelacarsen 80mg QW	No concerns	Some concerns	No concerns	Major concerns	Major concerns	No concerns	Very low	Reporting bias, Imprecision, Heterogeneity
Lepodisiran 400mg Q6M:Pelacarsen 200mg QW	No concerns	Some concerns	No concerns	Major concerns	Major concerns	No concerns	Very low	Reporting bias, Imprecision, Heterogeneity
Inclisiran 300mg Q3M:Pelacarsen 80mg QW	No concerns	Some concerns	No concerns	Some concerns	Major concerns	No concerns	Low	Reporting bias, Imprecision, Heterogeneity
Inclisiran 300mg Q3M:Pelacarsen 200mg QW	No concerns	Some concerns	No concerns	Some concerns	Major concerns	No concerns	Low	Reporting bias, Imprecision, Heterogeneity
Pelacarsen 200mg QW:Pelacarsen 80mg QW	No concerns	Some concerns	No concerns	Major concerns	Major concerns	No concerns	Very low	Reporting bias, Imprecision, Heterogeneity

## Sheet: TG Contribution matrix
TGA Contribution matrix
	Blom,2014	Blom,2020	Boccara,2020	Cannon,2015	Farnier,2016	Gao,2022	Ginsberg,2016	Heidemann,2022	Hirayama,2014	Hirayama,2014	Hirayama,2014	Kereiakes,2015	Kiyosue,2016	Kiyosue,2016	Kiyosue,2016	Koh,2018	Koren,2012	Koren,2012	Koren,2012	Koren,2014	Koren,2014	Koren,2014	Koskinas,2019	Lorenzatti,2019	McKenney,2012	McKenney,2012	McKenney,2012	Nicholls,2018	Nicholls,2022	Nicholls,2025	Nicholls,2025	Nicholls,2025	Nissen,2025	Nissen,2025	Nissen,2025	Raal,2012	Raal,2015	Raal,2015	Raal,2015	Räber,2022	Ray,2018	Robinson,2014	Robinson,2014	Robinson,2014	Robinson,2015	Rosenson,2019	Roth,2016	Roth,2016	Roth,2016
Evolocumab 420mg Q4W:Placebo	6.28	0	6.28	0	0	0	0	0.45	7.17	0	0	0	7.17	0	0	0	7.17	0	0	7.17	0	0	6.28	6.28	0	0	0	6.28	6.28	0	0	0	0	0	0	6.28	7.17	0	0	0	0	7.17	0	0	0	6.28	0	0	0
Alirocumab 150mg Q2W:Placebo	0	9.01	0	0.64	0.64	0.64	9.01	0	0	0	0	0.64	0	0	0	0.64	0	0	0	0	0	0	0	0	9.27	0	0	0	0	0	0	0	0	0	0	0	0	0	0	0.64	0.64	0	0	0	9.01	0	1.16	0	0
Alirocumab 75mg Q2W:Placebo	0	0.59	0	8.29	8.29	8.29	0.59	0	0	0	0	8.29	0	0	0	8.29	0	0	0	0	0	0	0	0	1.07	0	0	0	0	0	0	0	0	0	0	0	0	0	0	8.29	8.29	0	0	0	0.59	0	8.53	0	0
Evolocumab 140mg Q2W:Placebo	0.84	0	0.84	0	0	0	0	11.76	13.45	0	0	0	13.45	0	0	0	13.45	0	0	13.45	0	0	0.84	0.84	0	0	0	0.84	0.84	0	0	0	0	0	0	0.84	13.45	0	0	0	0	13.45	0	0	0	0.84	0	0	0
Alirocumab 300mg Q4W:Placebo	0	1.67	0	0.67	0.67	0.67	1.67	0	0	0	0	0.67	0	0	0	0.67	0	0	0	0	0	0	0	0	27.33	0	0	0	0	0	0	0	0	0	0	0	0	0	0	0.67	0.67	0	0	0	1.67	0	24	0	0
Muvalaplin 60mg daily:Placebo	0	0	0	0	0	0	0	0	0	0	0	0	0	0	0	0	0	0	0	0	0	0	0	0	0	0	0	0	0	100	0	0	0	0	0	0	0	0	0	0	0	0	0	0	0	0	0	0	0
Muvalaplin 240mg daily:Placebo	0	0	0	0	0	0	0	0	0	0	0	0	0	0	0	0	0	0	0	0	0	0	0	0	0	0	0	0	0	100	0	0	0	0	0	0	0	0	0	0	0	0	0	0	0	0	0	0	0
Lepodisiran 96mg Q6M:Placebo	0	0	0	0	0	0	0	0	0	0	0	0	0	0	0	0	0	0	0	0	0	0	0	0	0	0	0	0	0	0	0	0	100	0	0	0	0	0	0	0	0	0	0	0	0	0	0	0	0
Lepodisiran 400mg Q6M:Placebo	0	0	0	0	0	0	0	0	0	0	0	0	0	0	0	0	0	0	0	0	0	0	0	0	0	0	0	0	0	0	0	0	100	0	0	0	0	0	0	0	0	0	0	0	0	0	0	0	0
Pelacarsen 80mg QW:Placebo	0	0	0	0	0	0	0	0	0	0	0	0	0	0	0	0	0	0	0	0	0	0	0	0	0	0	0	0	0	0	0	0	0	0	0	0	0	0	0	0	0	0	0	0	0	0	0	0	0
Pelacarsen 200mg QW:Placebo	0	0	0	0	0	0	0	0	0	0	0	0	0	0	0	0	0	0	0	0	0	0	0	0	0	0	0	0	0	0	0	0	0	0	0	0	0	0	0	0	0	0	0	0	0	0	0	0	0
Inclisiran 300mg Q3M:Placebo	0	0	0	0	0	0	0	0	0	0	0	0	0	0	0	0	0	0	0	0	0	0	0	0	0	0	0	0	0	0	0	0	0	0	0	0	0	0	0	0	0	0	0	0	0	0	0	0	0
Placebo:Evolocumab 420mg Q4W	6.28	0	6.28	0	0	0	0	0.45	7.17	0	0	0	7.17	0	0	0	7.17	0	0	7.17	0	0	6.28	6.28	0	0	0	6.28	6.28	0	0	0	0	0	0	6.28	7.17	0	0	0	0	7.17	0	0	0	6.28	0	0	0
Alirocumab 150mg Q2W:Evolocumab 420mg Q4W	3.06	4.08	3.06	0	0	0	4.08	1.02	5.1	0	0	0	5.1	0	0	0	5.1	0	0	5.1	0	0	3.06	3.06	4.08	0	0	3.06	3.06	0	0	0	0	0	0	3.06	5.1	0	0	0	0	5.1	0	0	4.08	3.06	0	0	0
Alirocumab 75mg Q2W:Evolocumab 420mg Q4W	2.94	0	2.94	3.92	3.92	3.92	0	0.98	4.9	0	0	3.92	4.9	0	0	3.92	4.9	0	0	4.9	0	0	2.94	2.94	0	0	0	2.94	2.94	0	0	0	0	0	0	2.94	4.9	0	0	3.92	3.92	4.9	0	0	0	2.94	3.92	0	0
Evolocumab 140mg Q2W:Evolocumab 420mg Q4W	1.28	0	1.28	0	0	0	0	1.28	14.53	0	0	0	14.53	0	0	0	14.53	0	0	14.53	0	0	1.28	1.28	0	0	0	1.28	1.28	0	0	0	0	0	0	1.28	14.53	0	0	0	0	14.53	0	0	0	1.28	0	0	0
Alirocumab 300mg Q4W:Evolocumab 420mg Q4W	4.29	0	4.29	0	0	0	0	1.43	7.14	0	0	0	7.14	0	0	0	7.14	0	0	7.14	0	0	4.29	4.29	5.71	0	0	4.29	4.29	0	0	0	0	0	0	4.29	7.14	0	0	0	0	7.14	0	0	0	4.29	5.71	0	0
Muvalaplin 60mg daily:Evolocumab 420mg Q4W	4.84	0	4.84	0	0	0	0	1.61	8.06	0	0	0	8.06	0	0	0	8.06	0	0	8.06	0	0	4.84	4.84	0	0	0	4.84	4.84	6.45	0	0	0	0	0	4.84	8.06	0	0	0	0	8.06	0	0	0	4.84	0	0	0
Muvalaplin 240mg daily:Evolocumab 420mg Q4W	4.84	0	4.84	0	0	0	0	1.61	8.06	0	0	0	8.06	0	0	0	8.06	0	0	8.06	0	0	4.84	4.84	0	0	0	4.84	4.84	6.45	0	0	0	0	0	4.84	8.06	0	0	0	0	8.06	0	0	0	4.84	0	0	0
Lepodisiran 96mg Q6M:Evolocumab 420mg Q4W	4.84	0	4.84	0	0	0	0	1.61	8.06	0	0	0	8.06	0	0	0	8.06	0	0	8.06	0	0	4.84	4.84	0	0	0	4.84	4.84	0	0	0	6.45	0	0	4.84	8.06	0	0	0	0	8.06	0	0	0	4.84	0	0	0
Lepodisiran 400mg Q6M:Evolocumab 420mg Q4W	4.84	0	4.84	0	0	0	0	1.61	8.06	0	0	0	8.06	0	0	0	8.06	0	0	8.06	0	0	4.84	4.84	0	0	0	4.84	4.84	0	0	0	6.45	0	0	4.84	8.06	0	0	0	0	8.06	0	0	0	4.84	0	0	0
Pelacarsen 80mg QW:Evolocumab 420mg Q4W	4.84	0	4.84	0	0	0	0	1.61	8.06	0	0	0	8.06	0	0	0	8.06	0	0	8.06	0	0	4.84	4.84	0	0	0	4.84	4.84	0	0	0	0	0	0	4.84	8.06	0	0	0	0	8.06	0	0	0	4.84	0	0	0
Pelacarsen 200mg QW:Evolocumab 420mg Q4W	4.84	0	4.84	0	0	0	0	1.61	8.06	0	0	0	8.06	0	0	0	8.06	0	0	8.06	0	0	4.84	4.84	0	0	0	4.84	4.84	0	0	0	0	0	0	4.84	8.06	0	0	0	0	8.06	0	0	0	4.84	0	0	0
Inclisiran 300mg Q3M:Evolocumab 420mg Q4W	4.84	0	4.84	0	0	0	0	1.61	8.06	0	0	0	8.06	0	0	0	8.06	0	0	8.06	0	0	4.84	4.84	0	0	0	4.84	4.84	0	0	0	0	0	0	4.84	8.06	0	0	0	0	8.06	0	0	0	4.84	0	0	0
Placebo:Alirocumab 150mg Q2W	0	8.83	0	0.88	0.88	0.88	8.83	0	0	0	0	0.88	0	0	0	0.88	0	0	0	0	0	0	0	0	9.08	0	0	0	0	0	0	0	0	0	0	0	0	0	0	0.88	0.88	0	0	0	8.83	0	1.13	0	0
Evolocumab 420mg Q4W:Alirocumab 150mg Q2W	3.88	2.91	3.88	0.97	0.97	0.97	2.91	0	3.88	0	0	0.97	3.88	0	0	0.97	3.88	0	0	3.88	0	0	3.88	3.88	2.91	0	0	3.88	3.88	0	0	0	0	0	0	3.88	3.88	0	0	0.97	0.97	3.88	0	0	2.91	3.88	0.97	0	0
Alirocumab 75mg Q2W:Alirocumab 150mg Q2W	0	2.22	0	2.96	2.96	2.96	2.22	0	0	0	0	2.96	0	0	0	2.96	0	0	0	0	0	0	0	0	3.7	0	0	0	0	0	0	0	0	0	0	0	0	0	0	2.96	2.96	0	0	0	2.22	0	3.7	0	0
Evolocumab 140mg Q2W:Alirocumab 150mg Q2W	0	4.23	0	1.41	1.41	1.41	4.23	5.63	5.63	0	0	1.41	5.63	0	0	1.41	5.63	0	0	5.63	0	0	0	0	4.23	0	0	0	0	0	0	0	0	0	0	0	5.63	0	0	1.41	1.41	5.63	0	0	4.23	0	1.41	0	0
Alirocumab 300mg Q4W:Alirocumab 150mg Q2W	0	2.7	0	0.9	0.9	0.9	2.7	0	0	0	0	0.9	0	0	0	0.9	0	0	0	0	0	0	0	0	31.53	0	0	0	0	0	0	0	0	0	0	0	0	0	0	0.9	0.9	0	0	0	2.7	0	4.5	0	0
Muvalaplin 60mg daily:Alirocumab 150mg Q2W	0	6.38	0	2.13	2.13	2.13	6.38	0	0	0	0	2.13	0	0	0	2.13	0	0	0	0	0	0	0	0	6.38	0	0	0	0	8.51	0	0	0	0	0	0	0	0	0	2.13	2.13	0	0	0	6.38	0	2.13	0	0
Muvalaplin 240mg daily:Alirocumab 150mg Q2W	0	6.38	0	2.13	2.13	2.13	6.38	0	0	0	0	2.13	0	0	0	2.13	0	0	0	0	0	0	0	0	6.38	0	0	0	0	8.51	0	0	0	0	0	0	0	0	0	2.13	2.13	0	0	0	6.38	0	2.13	0	0
Lepodisiran 96mg Q6M:Alirocumab 150mg Q2W	0	6.38	0	2.13	2.13	2.13	6.38	0	0	0	0	2.13	0	0	0	2.13	0	0	0	0	0	0	0	0	6.38	0	0	0	0	0	0	0	8.51	0	0	0	0	0	0	2.13	2.13	0	0	0	6.38	0	2.13	0	0
Lepodisiran 400mg Q6M:Alirocumab 150mg Q2W	0	6.38	0	2.13	2.13	2.13	6.38	0	0	0	0	2.13	0	0	0	2.13	0	0	0	0	0	0	0	0	6.38	0	0	0	0	0	0	0	8.51	0	0	0	0	0	0	2.13	2.13	0	0	0	6.38	0	2.13	0	0
Pelacarsen 80mg QW:Alirocumab 150mg Q2W	0	6.38	0	2.13	2.13	2.13	6.38	0	0	0	0	2.13	0	0	0	2.13	0	0	0	0	0	0	0	0	6.38	0	0	0	0	0	0	0	0	0	0	0	0	0	0	2.13	2.13	0	0	0	6.38	0	2.13	0	0
Pelacarsen 200mg QW:Alirocumab 150mg Q2W	0	6.38	0	2.13	2.13	2.13	6.38	0	0	0	0	2.13	0	0	0	2.13	0	0	0	0	0	0	0	0	6.38	0	0	0	0	0	0	0	0	0	0	0	0	0	0	2.13	2.13	0	0	0	6.38	0	2.13	0	0
Inclisiran 300mg Q3M:Alirocumab 150mg Q2W	0	6.38	0	2.13	2.13	2.13	6.38	0	0	0	0	2.13	0	0	0	2.13	0	0	0	0	0	0	0	0	6.38	0	0	0	0	0	0	0	0	0	0	0	0	0	0	2.13	2.13	0	0	0	6.38	0	2.13	0	0
Placebo:Alirocumab 75mg Q2W	0	1.12	0	7.84	7.84	7.84	1.12	0	0	0	0	7.84	0	0	0	7.84	0	0	0	0	0	0	0	0	1.4	0	0	0	0	0	0	0	0	0	0	0	0	0	0	7.84	7.84	0	0	0	1.12	0	8.12	0	0
Evolocumab 420mg Q4W:Alirocumab 75mg Q2W	3.66	3.66	3.66	0	0	0	3.66	0	3.66	0	0	0	3.66	0	0	0	3.66	0	0	3.66	0	0	3.66	3.66	4.8	0	0	3.66	3.66	0	0	0	0	0	0	3.66	3.66	0	0	0	0	3.66	0	0	3.66	3.66	1.14	0	0
Alirocumab 150mg Q2W:Alirocumab 75mg Q2W	0	3.01	0	2.26	2.26	2.26	3.01	0	0	0	0	2.26	0	0	0	2.26	0	0	0	0	0	0	0	0	3.76	0	0	0	0	0	0	0	0	0	0	0	0	0	0	2.26	2.26	0	0	0	3.01	0	3.76	0	0
Evolocumab 140mg Q2W:Alirocumab 75mg Q2W	0	5.18	0	0	0	0	5.18	5.18	5.18	0	0	0	5.18	0	0	0	5.18	0	0	5.18	0	0	0	0	6.79	0	0	0	0	0	0	0	0	0	0	0	5.18	0	0	0	0	5.18	0	0	5.18	0	1.61	0	0
Alirocumab 300mg Q4W:Alirocumab 75mg Q2W	0	1.75	0	2.63	2.63	2.63	1.75	0	0	0	0	2.63	0	0	0	2.63	0	0	0	0	0	0	0	0	6.14	0	0	0	0	0	0	0	0	0	0	0	0	0	0	2.63	2.63	0	0	0	1.75	0	43.86	0	0
Muvalaplin 60mg daily:Alirocumab 75mg Q2W	0	7.51	0	0	0	0	7.51	0	0	0	0	0	0	0	0	0	0	0	0	0	0	0	0	0	9.84	0	0	0	0	7.51	0	0	0	0	0	0	0	0	0	0	0	0	0	0	7.51	0	2.33	0	0
Muvalaplin 240mg daily:Alirocumab 75mg Q2W	0	7.51	0	0	0	0	7.51	0	0	0	0	0	0	0	0	0	0	0	0	0	0	0	0	0	9.84	0	0	0	0	7.51	0	0	0	0	0	0	0	0	0	0	0	0	0	0	7.51	0	2.33	0	0
Lepodisiran 96mg Q6M:Alirocumab 75mg Q2W	0	7.51	0	0	0	0	7.51	0	0	0	0	0	0	0	0	0	0	0	0	0	0	0	0	0	9.84	0	0	0	0	0	0	0	7.51	0	0	0	0	0	0	0	0	0	0	0	7.51	0	2.33	0	0
Lepodisiran 400mg Q6M:Alirocumab 75mg Q2W	0	7.51	0	0	0	0	7.51	0	0	0	0	0	0	0	0	0	0	0	0	0	0	0	0	0	9.84	0	0	0	0	0	0	0	7.51	0	0	0	0	0	0	0	0	0	0	0	7.51	0	2.33	0	0
Pelacarsen 80mg QW:Alirocumab 75mg Q2W	0	7.51	0	0	0	0	7.51	0	0	0	0	0	0	0	0	0	0	0	0	0	0	0	0	0	9.84	0	0	0	0	0	0	0	0	0	0	0	0	0	0	0	0	0	0	0	7.51	0	2.33	0	0
Pelacarsen 200mg QW:Alirocumab 75mg Q2W	0	7.51	0	0	0	0	7.51	0	0	0	0	0	0	0	0	0	0	0	0	0	0	0	0	0	9.84	0	0	0	0	0	0	0	0	0	0	0	0	0	0	0	0	0	0	0	7.51	0	2.33	0	0
Inclisiran 300mg Q3M:Alirocumab 75mg Q2W	0	7.51	0	0	0	0	7.51	0	0	0	0	0	0	0	0	0	0	0	0	0	0	0	0	0	9.84	0	0	0	0	0	0	0	0	0	0	0	0	0	0	0	0	0	0	0	7.51	0	2.33	0	0
Placebo:Evolocumab 140mg Q2W	1.16	0	1.16	0	0	0	0	10.81	13.13	0	0	0	13.13	0	0	0	13.13	0	0	13.13	0	0	1.16	1.16	0	0	0	1.16	1.16	0	0	0	0	0	0	1.16	13.13	0	0	0	0	13.13	0	0	0	1.16	0	0	0
Evolocumab 420mg Q4W:Evolocumab 140mg Q2W	1.28	0	1.28	0	0	0	0	1.28	14.53	0	0	0	14.53	0	0	0	14.53	0	0	14.53	0	0	1.28	1.28	0	0	0	1.28	1.28	0	0	0	0	0	0	1.28	14.53	0	0	0	0	14.53	0	0	0	1.28	0	0	0
Alirocumab 150mg Q2W:Evolocumab 140mg Q2W	1.77	4.42	1.77	0	0	0	4.42	2.65	6.19	0	0	0	6.19	0	0	0	6.19	0	0	6.19	0	0	1.77	1.77	4.42	0	0	1.77	1.77	0	0	0	0	0	0	1.77	6.19	0	0	0	0	6.19	0	0	4.42	1.77	0	0	0
Alirocumab 75mg Q2W:Evolocumab 140mg Q2W	1.69	0	1.69	4.24	4.24	4.24	0	2.54	5.93	0	0	4.24	5.93	0	0	4.24	5.93	0	0	5.93	0	0	1.69	1.69	0	0	0	1.69	1.69	0	0	0	0	0	0	1.69	5.93	0	0	4.24	4.24	5.93	0	0	0	1.69	4.24	0	0
Alirocumab 300mg Q4W:Evolocumab 140mg Q2W	2.56	0	2.56	0	0	0	0	3.85	8.97	0	0	0	8.97	0	0	0	8.97	0	0	8.97	0	0	2.56	2.56	6.41	0	0	2.56	2.56	0	0	0	0	0	0	2.56	8.97	0	0	0	0	8.97	0	0	0	2.56	6.41	0	0
Muvalaplin 60mg daily:Evolocumab 140mg Q2W	2.94	0	2.94	0	0	0	0	4.41	10.29	0	0	0	10.29	0	0	0	10.29	0	0	10.29	0	0	2.94	2.94	0	0	0	2.94	2.94	7.35	0	0	0	0	0	2.94	10.29	0	0	0	0	10.29	0	0	0	2.94	0	0	0
Muvalaplin 240mg daily:Evolocumab 140mg Q2W	2.94	0	2.94	0	0	0	0	4.41	10.29	0	0	0	10.29	0	0	0	10.29	0	0	10.29	0	0	2.94	2.94	0	0	0	2.94	2.94	7.35	0	0	0	0	0	2.94	10.29	0	0	0	0	10.29	0	0	0	2.94	0	0	0
Lepodisiran 96mg Q6M:Evolocumab 140mg Q2W	2.94	0	2.94	0	0	0	0	4.41	10.29	0	0	0	10.29	0	0	0	10.29	0	0	10.29	0	0	2.94	2.94	0	0	0	2.94	2.94	0	0	0	7.35	0	0	2.94	10.29	0	0	0	0	10.29	0	0	0	2.94	0	0	0
Lepodisiran 400mg Q6M:Evolocumab 140mg Q2W	2.94	0	2.94	0	0	0	0	4.41	10.29	0	0	0	10.29	0	0	0	10.29	0	0	10.29	0	0	2.94	2.94	0	0	0	2.94	2.94	0	0	0	7.35	0	0	2.94	10.29	0	0	0	0	10.29	0	0	0	2.94	0	0	0
Pelacarsen 80mg QW:Evolocumab 140mg Q2W	2.94	0	2.94	0	0	0	0	4.41	10.29	0	0	0	10.29	0	0	0	10.29	0	0	10.29	0	0	2.94	2.94	0	0	0	2.94	2.94	0	0	0	0	0	0	2.94	10.29	0	0	0	0	10.29	0	0	0	2.94	0	0	0
Pelacarsen 200mg QW:Evolocumab 140mg Q2W	2.94	0	2.94	0	0	0	0	4.41	10.29	0	0	0	10.29	0	0	0	10.29	0	0	10.29	0	0	2.94	2.94	0	0	0	2.94	2.94	0	0	0	0	0	0	2.94	10.29	0	0	0	0	10.29	0	0	0	2.94	0	0	0
Inclisiran 300mg Q3M:Evolocumab 140mg Q2W	2.94	0	2.94	0	0	0	0	4.41	10.29	0	0	0	10.29	0	0	0	10.29	0	0	10.29	0	0	2.94	2.94	0	0	0	2.94	2.94	0	0	0	0	0	0	2.94	10.29	0	0	0	0	10.29	0	0	0	2.94	0	0	0
Placebo:Alirocumab 300mg Q4W	0	2.66	0	0	0	0	2.66	0	0	0	0	0	0	0	0	0	0	0	0	0	0	0	0	0	26.6	0	0	0	0	0	0	0	0	0	0	0	0	0	0	0	0	0	0	0	2.66	0	23.4	0	0
Evolocumab 420mg Q4W:Alirocumab 300mg Q4W	3.65	3.65	3.65	0	0	0	3.65	0	3.65	0	0	0	3.65	0	0	0	3.65	0	0	3.65	0	0	3.65	3.65	5.73	0	0	3.65	3.65	0	0	0	0	0	0	3.65	3.65	0	0	0	0	3.65	0	0	3.65	3.65	1.56	0	0
Alirocumab 150mg Q2W:Alirocumab 300mg Q4W	0	2.99	0	1.2	1.2	1.2	2.99	0	0	0	0	1.2	0	0	0	1.2	0	0	0	0	0	0	0	0	29.94	0	0	0	0	0	0	0	0	0	0	0	0	0	0	1.2	1.2	0	0	0	2.99	0	4.19	0	0
Alirocumab 75mg Q2W:Alirocumab 300mg Q4W	0	1.54	0	3.85	3.85	3.85	1.54	0	0	0	0	3.85	0	0	0	3.85	0	0	0	0	0	0	0	0	5.38	0	0	0	0	0	0	0	0	0	0	0	0	0	0	3.85	3.85	0	0	0	1.54	0	38.46	0	0
Evolocumab 140mg Q2W:Alirocumab 300mg Q4W	0	5.15	0	0	0	0	5.15	5.15	5.15	0	0	0	5.15	0	0	0	5.15	0	0	5.15	0	0	0	0	8.09	0	0	0	0	0	0	0	0	0	0	0	5.15	0	0	0	0	5.15	0	0	5.15	0	2.21	0	0
Muvalaplin 60mg daily:Alirocumab 300mg Q4W	0	7.45	0	0	0	0	7.45	0	0	0	0	0	0	0	0	0	0	0	0	0	0	0	0	0	11.7	0	0	0	0	7.45	0	0	0	0	0	0	0	0	0	0	0	0	0	0	7.45	0	3.19	0	0
Muvalaplin 240mg daily:Alirocumab 300mg Q4W	0	7.45	0	0	0	0	7.45	0	0	0	0	0	0	0	0	0	0	0	0	0	0	0	0	0	11.7	0	0	0	0	7.45	0	0	0	0	0	0	0	0	0	0	0	0	0	0	7.45	0	3.19	0	0
Lepodisiran 96mg Q6M:Alirocumab 300mg Q4W	0	7.45	0	0	0	0	7.45	0	0	0	0	0	0	0	0	0	0	0	0	0	0	0	0	0	11.7	0	0	0	0	0	0	0	7.45	0	0	0	0	0	0	0	0	0	0	0	7.45	0	3.19	0	0
Lepodisiran 400mg Q6M:Alirocumab 300mg Q4W	0	7.45	0	0	0	0	7.45	0	0	0	0	0	0	0	0	0	0	0	0	0	0	0	0	0	11.7	0	0	0	0	0	0	0	7.45	0	0	0	0	0	0	0	0	0	0	0	7.45	0	3.19	0	0
Pelacarsen 80mg QW:Alirocumab 300mg Q4W	0	7.45	0	0	0	0	7.45	0	0	0	0	0	0	0	0	0	0	0	0	0	0	0	0	0	11.7	0	0	0	0	0	0	0	0	0	0	0	0	0	0	0	0	0	0	0	7.45	0	3.19	0	0
Pelacarsen 200mg QW:Alirocumab 300mg Q4W	0	7.45	0	0	0	0	7.45	0	0	0	0	0	0	0	0	0	0	0	0	0	0	0	0	0	11.7	0	0	0	0	0	0	0	0	0	0	0	0	0	0	0	0	0	0	0	7.45	0	3.19	0	0
Inclisiran 300mg Q3M:Alirocumab 300mg Q4W	0	7.45	0	0	0	0	7.45	0	0	0	0	0	0	0	0	0	0	0	0	0	0	0	0	0	11.7	0	0	0	0	0	0	0	0	0	0	0	0	0	0	0	0	0	0	0	7.45	0	3.19	0	0
Placebo:Muvalaplin 60mg daily	0	0	0	0	0	0	0	0	0	0	0	0	0	0	0	0	0	0	0	0	0	0	0	0	0	0	0	0	0	100	0	0	0	0	0	0	0	0	0	0	0	0	0	0	0	0	0	0	0
Evolocumab 420mg Q4W:Muvalaplin 60mg daily	6.15	0	6.15	0	0	0	0	0	6.15	0	0	0	6.15	0	0	0	6.15	0	0	6.15	0	0	6.15	6.15	0	0	0	6.15	6.15	7.69	0	0	0	0	0	6.15	6.15	0	0	0	0	6.15	0	0	0	6.15	0	0	0
Alirocumab 150mg Q2W:Muvalaplin 60mg daily	0	8.89	0	0	0	0	8.89	0	0	0	0	0	0	0	0	0	0	0	0	0	0	0	0	0	8.89	0	0	0	0	11.11	0	0	0	0	0	0	0	0	0	0	0	0	0	0	8.89	0	0	0	0
Alirocumab 75mg Q2W:Muvalaplin 60mg daily	0	0	0	8.16	8.16	8.16	0	0	0	0	0	8.16	0	0	0	8.16	0	0	0	0	0	0	0	0	0	0	0	0	0	10.2	0	0	0	0	0	0	0	0	0	8.16	8.16	0	0	0	0	0	8.16	0	0
Evolocumab 140mg Q2W:Muvalaplin 60mg daily	0	0	0	0	0	0	0	12.12	12.12	0	0	0	12.12	0	0	0	12.12	0	0	12.12	0	0	0	0	0	0	0	0	0	15.15	0	0	0	0	0	0	12.12	0	0	0	0	12.12	0	0	0	0	0	0	0
Alirocumab 300mg Q4W:Muvalaplin 60mg daily	0	0	0	0	0	0	0	0	0	0	0	0	0	0	0	0	0	0	0	0	0	0	0	0	23.53	0	0	0	0	29.41	0	0	0	0	0	0	0	0	0	0	0	0	0	0	0	0	23.53	0	0
Muvalaplin 240mg daily:Muvalaplin 60mg daily	0	0	0	0	0	0	0	0	0	0	0	0	0	0	0	0	0	0	0	0	0	0	0	0	0	0	0	0	0	100	0	0	0	0	0	0	0	0	0	0	0	0	0	0	0	0	0	0	0
Lepodisiran 96mg Q6M:Muvalaplin 60mg daily	0	0	0	0	0	0	0	0	0	0	0	0	0	0	0	0	0	0	0	0	0	0	0	0	0	0	0	0	0	55.56	0	0	44.44	0	0	0	0	0	0	0	0	0	0	0	0	0	0	0	0
Lepodisiran 400mg Q6M:Muvalaplin 60mg daily	0	0	0	0	0	0	0	0	0	0	0	0	0	0	0	0	0	0	0	0	0	0	0	0	0	0	0	0	0	55.56	0	0	44.44	0	0	0	0	0	0	0	0	0	0	0	0	0	0	0	0
Pelacarsen 80mg QW:Muvalaplin 60mg daily	0	0	0	0	0	0	0	0	0	0	0	0	0	0	0	0	0	0	0	0	0	0	0	0	0	0	0	0	0	55.56	0	0	0	0	0	0	0	0	0	0	0	0	0	0	0	0	0	0	0
Pelacarsen 200mg QW:Muvalaplin 60mg daily	0	0	0	0	0	0	0	0	0	0	0	0	0	0	0	0	0	0	0	0	0	0	0	0	0	0	0	0	0	55.56	0	0	0	0	0	0	0	0	0	0	0	0	0	0	0	0	0	0	0
Inclisiran 300mg Q3M:Muvalaplin 60mg daily	0	0	0	0	0	0	0	0	0	0	0	0	0	0	0	0	0	0	0	0	0	0	0	0	0	0	0	0	0	55.56	0	0	0	0	0	0	0	0	0	0	0	0	0	0	0	0	0	0	0
Placebo:Muvalaplin 240mg daily	0	0	0	0	0	0	0	0	0	0	0	0	0	0	0	0	0	0	0	0	0	0	0	0	0	0	0	0	0	100	0	0	0	0	0	0	0	0	0	0	0	0	0	0	0	0	0	0	0
Evolocumab 420mg Q4W:Muvalaplin 240mg daily	6.1	0	6.1	0	0	0	0	0	6.1	0	0	0	6.1	0	0	0	6.1	0	0	6.1	0	0	6.1	6.1	0	0	0	6.1	6.1	8.54	0	0	0	0	0	6.1	6.1	0	0	0	0	6.1	0	0	0	6.1	0	0	0
Alirocumab 150mg Q2W:Muvalaplin 240mg daily	0	8.77	0	0	0	0	8.77	0	0	0	0	0	0	0	0	0	0	0	0	0	0	0	0	0	8.77	0	0	0	0	12.28	0	0	0	0	0	0	0	0	0	0	0	0	0	0	8.77	0	0	0	0
Alirocumab 75mg Q2W:Muvalaplin 240mg daily	0	0	0	8.06	8.06	8.06	0	0	0	0	0	8.06	0	0	0	8.06	0	0	0	0	0	0	0	0	0	0	0	0	0	11.29	0	0	0	0	0	0	0	0	0	8.06	8.06	0	0	0	0	0	8.06	0	0
Evolocumab 140mg Q2W:Muvalaplin 240mg daily	0	0	0	0	0	0	0	11.9	11.9	0	0	0	11.9	0	0	0	11.9	0	0	11.9	0	0	0	0	0	0	0	0	0	16.67	0	0	0	0	0	0	11.9	0	0	0	0	11.9	0	0	0	0	0	0	0
Alirocumab 300mg Q4W:Muvalaplin 240mg daily	0	0	0	0	0	0	0	0	0	0	0	0	0	0	0	0	0	0	0	0	0	0	0	0	22.73	0	0	0	0	31.82	0	0	0	0	0	0	0	0	0	0	0	0	0	0	0	0	22.73	0	0
Muvalaplin 60mg daily:Muvalaplin 240mg daily	0	0	0	0	0	0	0	0	0	0	0	0	0	0	0	0	0	0	0	0	0	0	0	0	0	0	0	0	0	100	0	0	0	0	0	0	0	0	0	0	0	0	0	0	0	0	0	0	0
Lepodisiran 96mg Q6M:Muvalaplin 240mg daily	0	0	0	0	0	0	0	0	0	0	0	0	0	0	0	0	0	0	0	0	0	0	0	0	0	0	0	0	0	58.33	0	0	41.67	0	0	0	0	0	0	0	0	0	0	0	0	0	0	0	0
Lepodisiran 400mg Q6M:Muvalaplin 240mg daily	0	0	0	0	0	0	0	0	0	0	0	0	0	0	0	0	0	0	0	0	0	0	0	0	0	0	0	0	0	58.33	0	0	41.67	0	0	0	0	0	0	0	0	0	0	0	0	0	0	0	0
Pelacarsen 80mg QW:Muvalaplin 240mg daily	0	0	0	0	0	0	0	0	0	0	0	0	0	0	0	0	0	0	0	0	0	0	0	0	0	0	0	0	0	58.33	0	0	0	0	0	0	0	0	0	0	0	0	0	0	0	0	0	0	0
Pelacarsen 200mg QW:Muvalaplin 240mg daily	0	0	0	0	0	0	0	0	0	0	0	0	0	0	0	0	0	0	0	0	0	0	0	0	0	0	0	0	0	58.33	0	0	0	0	0	0	0	0	0	0	0	0	0	0	0	0	0	0	0
Inclisiran 300mg Q3M:Muvalaplin 240mg daily	0	0	0	0	0	0	0	0	0	0	0	0	0	0	0	0	0	0	0	0	0	0	0	0	0	0	0	0	0	58.33	0	0	0	0	0	0	0	0	0	0	0	0	0	0	0	0	0	0	0
Placebo:Lepodisiran 96mg Q6M	0	0	0	0	0	0	0	0	0	0	0	0	0	0	0	0	0	0	0	0	0	0	0	0	0	0	0	0	0	0	0	0	100	0	0	0	0	0	0	0	0	0	0	0	0	0	0	0	0
Evolocumab 420mg Q4W:Lepodisiran 96mg Q6M	6.15	0	6.15	0	0	0	0	0	6.15	0	0	0	6.15	0	0	0	6.15	0	0	6.15	0	0	6.15	6.15	0	0	0	6.15	6.15	0	0	0	7.69	0	0	6.15	6.15	0	0	0	0	6.15	0	0	0	6.15	0	0	0
Alirocumab 150mg Q2W:Lepodisiran 96mg Q6M	0	8.89	0	0	0	0	8.89	0	0	0	0	0	0	0	0	0	0	0	0	0	0	0	0	0	8.89	0	0	0	0	0	0	0	11.11	0	0	0	0	0	0	0	0	0	0	0	8.89	0	0	0	0
Alirocumab 75mg Q2W:Lepodisiran 96mg Q6M	0	0	0	8.16	8.16	8.16	0	0	0	0	0	8.16	0	0	0	8.16	0	0	0	0	0	0	0	0	0	0	0	0	0	0	0	0	10.2	0	0	0	0	0	0	8.16	8.16	0	0	0	0	0	8.16	0	0
Evolocumab 140mg Q2W:Lepodisiran 96mg Q6M	0	0	0	0	0	0	0	12.12	12.12	0	0	0	12.12	0	0	0	12.12	0	0	12.12	0	0	0	0	0	0	0	0	0	0	0	0	15.15	0	0	0	12.12	0	0	0	0	12.12	0	0	0	0	0	0	0
Alirocumab 300mg Q4W:Lepodisiran 96mg Q6M	0	0	0	0	0	0	0	0	0	0	0	0	0	0	0	0	0	0	0	0	0	0	0	0	23.53	0	0	0	0	0	0	0	29.41	0	0	0	0	0	0	0	0	0	0	0	0	0	23.53	0	0
Muvalaplin 60mg daily:Lepodisiran 96mg Q6M	0	0	0	0	0	0	0	0	0	0	0	0	0	0	0	0	0	0	0	0	0	0	0	0	0	0	0	0	0	44.44	0	0	55.56	0	0	0	0	0	0	0	0	0	0	0	0	0	0	0	0
Muvalaplin 240mg daily:Lepodisiran 96mg Q6M	0	0	0	0	0	0	0	0	0	0	0	0	0	0	0	0	0	0	0	0	0	0	0	0	0	0	0	0	0	44.44	0	0	55.56	0	0	0	0	0	0	0	0	0	0	0	0	0	0	0	0
Lepodisiran 400mg Q6M:Lepodisiran 96mg Q6M	0	0	0	0	0	0	0	0	0	0	0	0	0	0	0	0	0	0	0	0	0	0	0	0	0	0	0	0	0	0	0	0	100	0	0	0	0	0	0	0	0	0	0	0	0	0	0	0	0
Pelacarsen 80mg QW:Lepodisiran 96mg Q6M	0	0	0	0	0	0	0	0	0	0	0	0	0	0	0	0	0	0	0	0	0	0	0	0	0	0	0	0	0	0	0	0	55.56	0	0	0	0	0	0	0	0	0	0	0	0	0	0	0	0
Pelacarsen 200mg QW:Lepodisiran 96mg Q6M	0	0	0	0	0	0	0	0	0	0	0	0	0	0	0	0	0	0	0	0	0	0	0	0	0	0	0	0	0	0	0	0	55.56	0	0	0	0	0	0	0	0	0	0	0	0	0	0	0	0
Inclisiran 300mg Q3M:Lepodisiran 96mg Q6M	0	0	0	0	0	0	0	0	0	0	0	0	0	0	0	0	0	0	0	0	0	0	0	0	0	0	0	0	0	0	0	0	55.56	0	0	0	0	0	0	0	0	0	0	0	0	0	0	0	0
Placebo:Lepodisiran 400mg Q6M	0	0	0	0	0	0	0	0	0	0	0	0	0	0	0	0	0	0	0	0	0	0	0	0	0	0	0	0	0	0	0	0	100	0	0	0	0	0	0	0	0	0	0	0	0	0	0	0	0
Evolocumab 420mg Q4W:Lepodisiran 400mg Q6M	6.1	0	6.1	0	0	0	0	0	6.1	0	0	0	6.1	0	0	0	6.1	0	0	6.1	0	0	6.1	6.1	0	0	0	6.1	6.1	0	0	0	8.54	0	0	6.1	6.1	0	0	0	0	6.1	0	0	0	6.1	0	0	0
Alirocumab 150mg Q2W:Lepodisiran 400mg Q6M	0	8.77	0	0	0	0	8.77	0	0	0	0	0	0	0	0	0	0	0	0	0	0	0	0	0	8.77	0	0	0	0	0	0	0	12.28	0	0	0	0	0	0	0	0	0	0	0	8.77	0	0	0	0
Alirocumab 75mg Q2W:Lepodisiran 400mg Q6M	0	0	0	8.06	8.06	8.06	0	0	0	0	0	8.06	0	0	0	8.06	0	0	0	0	0	0	0	0	0	0	0	0	0	0	0	0	11.29	0	0	0	0	0	0	8.06	8.06	0	0	0	0	0	8.06	0	0
Evolocumab 140mg Q2W:Lepodisiran 400mg Q6M	0	0	0	0	0	0	0	11.9	11.9	0	0	0	11.9	0	0	0	11.9	0	0	11.9	0	0	0	0	0	0	0	0	0	0	0	0	16.67	0	0	0	11.9	0	0	0	0	11.9	0	0	0	0	0	0	0
Alirocumab 300mg Q4W:Lepodisiran 400mg Q6M	0	0	0	0	0	0	0	0	0	0	0	0	0	0	0	0	0	0	0	0	0	0	0	0	22.73	0	0	0	0	0	0	0	31.82	0	0	0	0	0	0	0	0	0	0	0	0	0	22.73	0	0
Muvalaplin 60mg daily:Lepodisiran 400mg Q6M	0	0	0	0	0	0	0	0	0	0	0	0	0	0	0	0	0	0	0	0	0	0	0	0	0	0	0	0	0	41.67	0	0	58.33	0	0	0	0	0	0	0	0	0	0	0	0	0	0	0	0
Muvalaplin 240mg daily:Lepodisiran 400mg Q6M	0	0	0	0	0	0	0	0	0	0	0	0	0	0	0	0	0	0	0	0	0	0	0	0	0	0	0	0	0	41.67	0	0	58.33	0	0	0	0	0	0	0	0	0	0	0	0	0	0	0	0
Lepodisiran 96mg Q6M:Lepodisiran 400mg Q6M	0	0	0	0	0	0	0	0	0	0	0	0	0	0	0	0	0	0	0	0	0	0	0	0	0	0	0	0	0	0	0	0	100	0	0	0	0	0	0	0	0	0	0	0	0	0	0	0	0
Pelacarsen 80mg QW:Lepodisiran 400mg Q6M	0	0	0	0	0	0	0	0	0	0	0	0	0	0	0	0	0	0	0	0	0	0	0	0	0	0	0	0	0	0	0	0	58.33	0	0	0	0	0	0	0	0	0	0	0	0	0	0	0	0
Pelacarsen 200mg QW:Lepodisiran 400mg Q6M	0	0	0	0	0	0	0	0	0	0	0	0	0	0	0	0	0	0	0	0	0	0	0	0	0	0	0	0	0	0	0	0	58.33	0	0	0	0	0	0	0	0	0	0	0	0	0	0	0	0
Inclisiran 300mg Q3M:Lepodisiran 400mg Q6M	0	0	0	0	0	0	0	0	0	0	0	0	0	0	0	0	0	0	0	0	0	0	0	0	0	0	0	0	0	0	0	0	58.33	0	0	0	0	0	0	0	0	0	0	0	0	0	0	0	0
Placebo:Pelacarsen 80mg QW	0	0	0	0	0	0	0	0	0	0	0	0	0	0	0	0	0	0	0	0	0	0	0	0	0	0	0	0	0	0	0	0	0	0	0	0	0	0	0	0	0	0	0	0	0	0	0	0	0
Evolocumab 420mg Q4W:Pelacarsen 80mg QW	4.84	0	4.84	0	0	0	0	1.61	8.06	0	0	0	8.06	0	0	0	8.06	0	0	8.06	0	0	4.84	4.84	0	0	0	4.84	4.84	0	0	0	0	0	0	4.84	8.06	0	0	0	0	8.06	0	0	0	4.84	0	0	0
Alirocumab 150mg Q2W:Pelacarsen 80mg QW	0	6.38	0	2.13	2.13	2.13	6.38	0	0	0	0	2.13	0	0	0	2.13	0	0	0	0	0	0	0	0	6.38	0	0	0	0	0	0	0	0	0	0	0	0	0	0	2.13	2.13	0	0	0	6.38	0	2.13	0	0
Alirocumab 75mg Q2W:Pelacarsen 80mg QW	0	2.04	0	6.12	6.12	6.12	2.04	0	0	0	0	6.12	0	0	0	6.12	0	0	0	0	0	0	0	0	2.04	0	0	0	0	0	0	0	0	0	0	0	0	0	0	6.12	6.12	0	0	0	2.04	0	6.12	0	0
Evolocumab 140mg Q2W:Pelacarsen 80mg QW	2.17	0	2.17	0	0	0	0	6.52	10.87	0	0	0	10.87	0	0	0	10.87	0	0	10.87	0	0	2.17	2.17	0	0	0	2.17	2.17	0	0	0	0	0	0	2.17	10.87	0	0	0	0	10.87	0	0	0	2.17	0	0	0
Alirocumab 300mg Q4W:Pelacarsen 80mg QW	0	4	0	0	0	0	4	0	0	0	0	0	0	0	0	0	0	0	0	0	0	0	0	0	20	0	0	0	0	0	0	0	0	0	0	0	0	0	0	0	0	0	0	0	4	0	12	0	0
Muvalaplin 60mg daily:Pelacarsen 80mg QW	0	0	0	0	0	0	0	0	0	0	0	0	0	0	0	0	0	0	0	0	0	0	0	0	0	0	0	0	0	55.56	0	0	0	0	0	0	0	0	0	0	0	0	0	0	0	0	0	0	0
Muvalaplin 240mg daily:Pelacarsen 80mg QW	0	0	0	0	0	0	0	0	0	0	0	0	0	0	0	0	0	0	0	0	0	0	0	0	0	0	0	0	0	55.56	0	0	0	0	0	0	0	0	0	0	0	0	0	0	0	0	0	0	0
Lepodisiran 96mg Q6M:Pelacarsen 80mg QW	0	0	0	0	0	0	0	0	0	0	0	0	0	0	0	0	0	0	0	0	0	0	0	0	0	0	0	0	0	0	0	0	55.56	0	0	0	0	0	0	0	0	0	0	0	0	0	0	0	0
Lepodisiran 400mg Q6M:Pelacarsen 80mg QW	0	0	0	0	0	0	0	0	0	0	0	0	0	0	0	0	0	0	0	0	0	0	0	0	0	0	0	0	0	0	0	0	55.56	0	0	0	0	0	0	0	0	0	0	0	0	0	0	0	0
Pelacarsen 200mg QW:Pelacarsen 80mg QW	0	0	0	0	0	0	0	0	0	0	0	0	0	0	0	0	0	0	0	0	0	0	0	0	0	0	0	0	0	0	0	0	0	0	0	0	0	0	0	0	0	0	0	0	0	0	0	0	0
Inclisiran 300mg Q3M:Pelacarsen 80mg QW	0	0	0	0	0	0	0	0	0	0	0	0	0	0	0	0	0	0	0	0	0	0	0	0	0	0	0	0	0	0	0	0	0	0	0	0	0	0	0	0	0	0	0	0	0	0	0	0	0
Placebo:Pelacarsen 200mg QW	0	0	0	0	0	0	0	0	0	0	0	0	0	0	0	0	0	0	0	0	0	0	0	0	0	0	0	0	0	0	0	0	0	0	0	0	0	0	0	0	0	0	0	0	0	0	0	0	0
Evolocumab 420mg Q4W:Pelacarsen 200mg QW	4.84	0	4.84	0	0	0	0	1.61	8.06	0	0	0	8.06	0	0	0	8.06	0	0	8.06	0	0	4.84	4.84	0	0	0	4.84	4.84	0	0	0	0	0	0	4.84	8.06	0	0	0	0	8.06	0	0	0	4.84	0	0	0
Alirocumab 150mg Q2W:Pelacarsen 200mg QW	0	6.38	0	2.13	2.13	2.13	6.38	0	0	0	0	2.13	0	0	0	2.13	0	0	0	0	0	0	0	0	6.38	0	0	0	0	0	0	0	0	0	0	0	0	0	0	2.13	2.13	0	0	0	6.38	0	2.13	0	0
Alirocumab 75mg Q2W:Pelacarsen 200mg QW	0	2.04	0	6.12	6.12	6.12	2.04	0	0	0	0	6.12	0	0	0	6.12	0	0	0	0	0	0	0	0	2.04	0	0	0	0	0	0	0	0	0	0	0	0	0	0	6.12	6.12	0	0	0	2.04	0	6.12	0	0
Evolocumab 140mg Q2W:Pelacarsen 200mg QW	2.17	0	2.17	0	0	0	0	6.52	10.87	0	0	0	10.87	0	0	0	10.87	0	0	10.87	0	0	2.17	2.17	0	0	0	2.17	2.17	0	0	0	0	0	0	2.17	10.87	0	0	0	0	10.87	0	0	0	2.17	0	0	0
Alirocumab 300mg Q4W:Pelacarsen 200mg QW	0	4	0	0	0	0	4	0	0	0	0	0	0	0	0	0	0	0	0	0	0	0	0	0	20	0	0	0	0	0	0	0	0	0	0	0	0	0	0	0	0	0	0	0	4	0	12	0	0
Muvalaplin 60mg daily:Pelacarsen 200mg QW	0	0	0	0	0	0	0	0	0	0	0	0	0	0	0	0	0	0	0	0	0	0	0	0	0	0	0	0	0	55.56	0	0	0	0	0	0	0	0	0	0	0	0	0	0	0	0	0	0	0
Muvalaplin 240mg daily:Pelacarsen 200mg QW	0	0	0	0	0	0	0	0	0	0	0	0	0	0	0	0	0	0	0	0	0	0	0	0	0	0	0	0	0	55.56	0	0	0	0	0	0	0	0	0	0	0	0	0	0	0	0	0	0	0
Lepodisiran 96mg Q6M:Pelacarsen 200mg QW	0	0	0	0	0	0	0	0	0	0	0	0	0	0	0	0	0	0	0	0	0	0	0	0	0	0	0	0	0	0	0	0	55.56	0	0	0	0	0	0	0	0	0	0	0	0	0	0	0	0
Lepodisiran 400mg Q6M:Pelacarsen 200mg QW	0	0	0	0	0	0	0	0	0	0	0	0	0	0	0	0	0	0	0	0	0	0	0	0	0	0	0	0	0	0	0	0	55.56	0	0	0	0	0	0	0	0	0	0	0	0	0	0	0	0
Pelacarsen 80mg QW:Pelacarsen 200mg QW	0	0	0	0	0	0	0	0	0	0	0	0	0	0	0	0	0	0	0	0	0	0	0	0	0	0	0	0	0	0	0	0	0	0	0	0	0	0	0	0	0	0	0	0	0	0	0	0	0
Inclisiran 300mg Q3M:Pelacarsen 200mg QW	0	0	0	0	0	0	0	0	0	0	0	0	0	0	0	0	0	0	0	0	0	0	0	0	0	0	0	0	0	0	0	0	0	0	0	0	0	0	0	0	0	0	0	0	0	0	0	0	0
Placebo:Inclisiran 300mg Q3M	0	0	0	0	0	0	0	0	0	0	0	0	0	0	0	0	0	0	0	0	0	0	0	0	0	0	0	0	0	0	0	0	0	0	0	0	0	0	0	0	0	0	0	0	0	0	0	0	0
Evolocumab 420mg Q4W:Inclisiran 300mg Q3M	4.84	0	4.84	0	0	0	0	1.61	8.06	0	0	0	8.06	0	0	0	8.06	0	0	8.06	0	0	4.84	4.84	0	0	0	4.84	4.84	0	0	0	0	0	0	4.84	8.06	0	0	0	0	8.06	0	0	0	4.84	0	0	0
Alirocumab 150mg Q2W:Inclisiran 300mg Q3M	0	6.38	0	2.13	2.13	2.13	6.38	0	0	0	0	2.13	0	0	0	2.13	0	0	0	0	0	0	0	0	6.38	0	0	0	0	0	0	0	0	0	0	0	0	0	0	2.13	2.13	0	0	0	6.38	0	2.13	0	0
Alirocumab 75mg Q2W:Inclisiran 300mg Q3M	0	2.04	0	6.12	6.12	6.12	2.04	0	0	0	0	6.12	0	0	0	6.12	0	0	0	0	0	0	0	0	2.04	0	0	0	0	0	0	0	0	0	0	0	0	0	0	6.12	6.12	0	0	0	2.04	0	6.12	0	0
Evolocumab 140mg Q2W:Inclisiran 300mg Q3M	2.17	0	2.17	0	0	0	0	6.52	10.87	0	0	0	10.87	0	0	0	10.87	0	0	10.87	0	0	2.17	2.17	0	0	0	2.17	2.17	0	0	0	0	0	0	2.17	10.87	0	0	0	0	10.87	0	0	0	2.17	0	0	0
Alirocumab 300mg Q4W:Inclisiran 300mg Q3M	0	4	0	0	0	0	4	0	0	0	0	0	0	0	0	0	0	0	0	0	0	0	0	0	20	0	0	0	0	0	0	0	0	0	0	0	0	0	0	0	0	0	0	0	4	0	12	0	0
Muvalaplin 60mg daily:Inclisiran 300mg Q3M	0	0	0	0	0	0	0	0	0	0	0	0	0	0	0	0	0	0	0	0	0	0	0	0	0	0	0	0	0	55.56	0	0	0	0	0	0	0	0	0	0	0	0	0	0	0	0	0	0	0
Muvalaplin 240mg daily:Inclisiran 300mg Q3M	0	0	0	0	0	0	0	0	0	0	0	0	0	0	0	0	0	0	0	0	0	0	0	0	0	0	0	0	0	55.56	0	0	0	0	0	0	0	0	0	0	0	0	0	0	0	0	0	0	0
Lepodisiran 96mg Q6M:Inclisiran 300mg Q3M	0	0	0	0	0	0	0	0	0	0	0	0	0	0	0	0	0	0	0	0	0	0	0	0	0	0	0	0	0	0	0	0	55.56	0	0	0	0	0	0	0	0	0	0	0	0	0	0	0	0
Lepodisiran 400mg Q6M:Inclisiran 300mg Q3M	0	0	0	0	0	0	0	0	0	0	0	0	0	0	0	0	0	0	0	0	0	0	0	0	0	0	0	0	0	0	0	0	55.56	0	0	0	0	0	0	0	0	0	0	0	0	0	0	0	0
Pelacarsen 80mg QW:Inclisiran 300mg Q3M	0	0	0	0	0	0	0	0	0	0	0	0	0	0	0	0	0	0	0	0	0	0	0	0	0	0	0	0	0	0	0	0	0	0	0	0	0	0	0	0	0	0	0	0	0	0	0	0	0
Pelacarsen 200mg QW:Inclisiran 300mg Q3M	0	0	0	0	0	0	0	0	0	0	0	0	0	0	0	0	0	0	0	0	0	0	0	0	0	0	0	0	0	0	0	0	0	0	0	0	0	0	0	0	0	0	0	0	0	0	0	0	0
[truncated: 17 more columns]

## Sheet: TG Evaluation
TGA Evaluation
Comparison	Within_Study_Bias	Reporting_Bias	Indirectness	Imprecision	Heterogeneity	Incoherence	Overall_Confidence	Reason_for_downgrade
Evolocumab 420mg Q4W:Placebo	No concerns	No concerns	No concerns	Some concerns	Major concerns	No concerns	Low	Imprecision, Heterogeneity
Alirocumab 150mg Q2W:Placebo	No concerns	No concerns	No concerns	Some concerns	Major concerns	No concerns	Low	Imprecision, Heterogeneity
Alirocumab 75mg Q2W:Placebo	No concerns	No concerns	No concerns	Some concerns	Major concerns	No concerns	Low	Imprecision, Heterogeneity
Evolocumab 140mg Q2W:Placebo	No concerns	No concerns	No concerns	Some concerns	Major concerns	No concerns	Low	Imprecision, Heterogeneity
Alirocumab 300mg Q4W:Placebo	No concerns	No concerns	No concerns	Some concerns	Major concerns	No concerns	Low	Imprecision, Heterogeneity
Muvalaplin 60mg daily:Placebo	No concerns	Some concerns	No concerns	Major concerns	Major concerns	No concerns	Very low	Reporting bias, Imprecision, Heterogeneity
Muvalaplin 240mg daily:Placebo	No concerns	Some concerns	No concerns	Major concerns	Major concerns	No concerns	Very low	Reporting bias, Imprecision, Heterogeneity
Lepodisiran 96mg Q6M:Placebo	No concerns	Some concerns	No concerns	Major concerns	Major concerns	No concerns	Very low	Reporting bias, Imprecision, Heterogeneity
Lepodisiran 400mg Q6M:Placebo	No concerns	Some concerns	No concerns	Major concerns	Major concerns	No concerns	Very low	Reporting bias, Imprecision, Heterogeneity
Pelacarsen 80mg QW:Placebo	No concerns	Some concerns	No concerns	Major concerns	Major concerns	No concerns	Very low	Reporting bias, Imprecision, Heterogeneity
Pelacarsen 200mg QW:Placebo	Some concerns	Some concerns	No concerns	Major concerns	Major concerns	No concerns	Very low	Within-study bias, Reporting bias, Imprecision, Heterogeneity
Inclisiran 300mg Q3M:Placebo	No concerns	Some concerns	No concerns	Some concerns	Major concerns	No concerns	Low	Reporting bias, Imprecision, Heterogeneity
Alirocumab 150mg Q2W:Evolocumab 420mg Q4W	No concerns	No concerns	No concerns	Major concerns	Major concerns	No concerns	Very low	Imprecision, Heterogeneity
Alirocumab 75mg Q2W:Evolocumab 420mg Q4W	No concerns	No concerns	No concerns	Some concerns	Major concerns	No concerns	Low	Imprecision, Heterogeneity
Evolocumab 140mg Q2W:Evolocumab 420mg Q4W	No concerns	No concerns	No concerns	Major concerns	Major concerns	No concerns	Very low	Imprecision, Heterogeneity
Alirocumab 300mg Q4W:Evolocumab 420mg Q4W	No concerns	No concerns	No concerns	Major concerns	Major concerns	No concerns	Very low	Imprecision, Heterogeneity
Evolocumab 420mg Q4W:Muvalaplin 60mg daily	No concerns	No concerns	No concerns	Some concerns	Major concerns	No concerns	Low	Imprecision, Heterogeneity
Evolocumab 420mg Q4W:Muvalaplin 240mg daily	No concerns	No concerns	No concerns	Some concerns	Major concerns	No concerns	Low	Imprecision, Heterogeneity
Evolocumab 420mg Q4W:Lepodisiran 96mg Q6M	No concerns	No concerns	No concerns	Major concerns	Major concerns	No concerns	Very low	Imprecision, Heterogeneity
Evolocumab 420mg Q4W:Lepodisiran 400mg Q6M	No concerns	No concerns	No concerns	Major concerns	Major concerns	No concerns	Very low	Imprecision, Heterogeneity
Evolocumab 420mg Q4W:Pelacarsen 80mg QW	No concerns	No concerns	No concerns	Major concerns	Major concerns	No concerns	Very low	Imprecision, Heterogeneity
Evolocumab 420mg Q4W:Pelacarsen 200mg QW	No concerns	No concerns	No concerns	Major concerns	Major concerns	No concerns	Very low	Imprecision, Heterogeneity
Evolocumab 420mg Q4W:Inclisiran 300mg Q3M	No concerns	No concerns	No concerns	Major concerns	Major concerns	No concerns	Very low	Imprecision, Heterogeneity
Alirocumab 150mg Q2W:Alirocumab 75mg Q2W	Some concerns	No concerns	No concerns	Major concerns	Major concerns	No concerns	Very low	Within-study bias, Imprecision, Heterogeneity
Alirocumab 150mg Q2W:Evolocumab 140mg Q2W	No concerns	No concerns	No concerns	Major concerns	Major concerns	No concerns	Very low	Imprecision, Heterogeneity
Alirocumab 150mg Q2W:Alirocumab 300mg Q4W	No concerns	No concerns	No concerns	Major concerns	Major concerns	No concerns	Very low	Imprecision, Heterogeneity
Alirocumab 150mg Q2W:Muvalaplin 60mg daily	No concerns	No concerns	No concerns	Some concerns	Major concerns	No concerns	Low	Imprecision, Heterogeneity
Alirocumab 150mg Q2W:Muvalaplin 240mg daily	No concerns	No concerns	No concerns	Some concerns	Major concerns	No concerns	Low	Imprecision, Heterogeneity
Alirocumab 150mg Q2W:Lepodisiran 96mg Q6M	No concerns	No concerns	No concerns	Major concerns	Major concerns	No concerns	Very low	Imprecision, Heterogeneity
Alirocumab 150mg Q2W:Lepodisiran 400mg Q6M	No concerns	No concerns	No concerns	Major concerns	Major concerns	No concerns	Very low	Imprecision, Heterogeneity
Alirocumab 150mg Q2W:Pelacarsen 80mg QW	No concerns	No concerns	No concerns	Major concerns	Major concerns	No concerns	Very low	Imprecision, Heterogeneity
Alirocumab 150mg Q2W:Pelacarsen 200mg QW	No concerns	No concerns	No concerns	Major concerns	Major concerns	No concerns	Very low	Imprecision, Heterogeneity
Alirocumab 150mg Q2W:Inclisiran 300mg Q3M	No concerns	No concerns	No concerns	Major concerns	Major concerns	No concerns	Very low	Imprecision, Heterogeneity
Alirocumab 75mg Q2W:Evolocumab 140mg Q2W	No concerns	No concerns	No concerns	Some concerns	Major concerns	No concerns	Low	Imprecision, Heterogeneity
Alirocumab 300mg Q4W:Alirocumab 75mg Q2W	No concerns	No concerns	No concerns	Major concerns	Major concerns	No concerns	Very low	Imprecision, Heterogeneity
Alirocumab 75mg Q2W:Muvalaplin 60mg daily	No concerns	No concerns	No concerns	Major concerns	Major concerns	No concerns	Very low	Imprecision, Heterogeneity
Alirocumab 75mg Q2W:Muvalaplin 240mg daily	No concerns	No concerns	No concerns	Some concerns	Major concerns	No concerns	Low	Imprecision, Heterogeneity
Alirocumab 75mg Q2W:Lepodisiran 96mg Q6M	No concerns	No concerns	No concerns	Major concerns	Major concerns	No concerns	Very low	Imprecision, Heterogeneity
Alirocumab 75mg Q2W:Lepodisiran 400mg Q6M	No concerns	No concerns	No concerns	Major concerns	Major concerns	No concerns	Very low	Imprecision, Heterogeneity
Alirocumab 75mg Q2W:Pelacarsen 80mg QW	No concerns	No concerns	No concerns	Major concerns	Major concerns	No concerns	Very low	Imprecision, Heterogeneity
Alirocumab 75mg Q2W:Pelacarsen 200mg QW	No concerns	No concerns	No concerns	Major concerns	Major concerns	No concerns	Very low	Imprecision, Heterogeneity
Alirocumab 75mg Q2W:Inclisiran 300mg Q3M	No concerns	No concerns	No concerns	Major concerns	Major concerns	No concerns	Very low	Imprecision, Heterogeneity
Alirocumab 300mg Q4W:Evolocumab 140mg Q2W	No concerns	No concerns	No concerns	Major concerns	Major concerns	No concerns	Very low	Imprecision, Heterogeneity
Evolocumab 140mg Q2W:Muvalaplin 60mg daily	No concerns	No concerns	No concerns	Some concerns	Major concerns	No concerns	Low	Imprecision, Heterogeneity
Evolocumab 140mg Q2W:Muvalaplin 240mg daily	No concerns	No concerns	No concerns	Some concerns	Major concerns	No concerns	Low	Imprecision, Heterogeneity
Evolocumab 140mg Q2W:Lepodisiran 96mg Q6M	No concerns	No concerns	No concerns	Major concerns	Major concerns	No concerns	Very low	Imprecision, Heterogeneity
Evolocumab 140mg Q2W:Lepodisiran 400mg Q6M	No concerns	No concerns	No concerns	Major concerns	Major concerns	No concerns	Very low	Imprecision, Heterogeneity
Evolocumab 140mg Q2W:Pelacarsen 80mg QW	No concerns	No concerns	No concerns	Major concerns	Major concerns	No concerns	Very low	Imprecision, Heterogeneity
Evolocumab 140mg Q2W:Pelacarsen 200mg QW	No concerns	No concerns	No concerns	Major concerns	Major concerns	No concerns	Very low	Imprecision, Heterogeneity
Evolocumab 140mg Q2W:Inclisiran 300mg Q3M	No concerns	No concerns	No concerns	Major concerns	Major concerns	No concerns	Very low	Imprecision, Heterogeneity
Alirocumab 300mg Q4W:Muvalaplin 60mg daily	No concerns	No concerns	No concerns	Major concerns	Major concerns	No concerns	Very low	Imprecision, Heterogeneity
Alirocumab 300mg Q4W:Muvalaplin 240mg daily	No concerns	No concerns	No concerns	Some concerns	Major concerns	No concerns	Low	Imprecision, Heterogeneity
Alirocumab 300mg Q4W:Lepodisiran 96mg Q6M	No concerns	No concerns	No concerns	Major concerns	Major concerns	No concerns	Very low	Imprecision, Heterogeneity
Alirocumab 300mg Q4W:Lepodisiran 400mg Q6M	No concerns	No concerns	No concerns	Major concerns	Major concerns	No concerns	Very low	Imprecision, Heterogeneity
Alirocumab 300mg Q4W:Pelacarsen 80mg QW	No concerns	No concerns	No concerns	Major concerns	Major concerns	No concerns	Very low	Imprecision, Heterogeneity
Alirocumab 300mg Q4W:Pelacarsen 200mg QW	No concerns	No concerns	No concerns	Major concerns	Major concerns	No concerns	Very low	Imprecision, Heterogeneity
Alirocumab 300mg Q4W:Inclisiran 300mg Q3M	No concerns	No concerns	No concerns	Major concerns	Major concerns	No concerns	Very low	Imprecision, Heterogeneity
Muvalaplin 240mg daily:Muvalaplin 60mg daily	No concerns	Some concerns	No concerns	Major concerns	Major concerns	No concerns	Very low	Reporting bias, Imprecision, Heterogeneity
Lepodisiran 96mg Q6M:Muvalaplin 60mg daily	No concerns	Some concerns	No concerns	Major concerns	Major concerns	No concerns	Very low	Reporting bias, Imprecision, Heterogeneity
Lepodisiran 400mg Q6M:Muvalaplin 60mg daily	No concerns	Some concerns	No concerns	Major concerns	Major concerns	No concerns	Very low	Reporting bias, Imprecision, Heterogeneity
Muvalaplin 60mg daily:Pelacarsen 80mg QW	No concerns	Some concerns	No concerns	Major concerns	Major concerns	No concerns	Very low	Reporting bias, Imprecision, Heterogeneity
Muvalaplin 60mg daily:Pelacarsen 200mg QW	No concerns	Some concerns	No concerns	Major concerns	Major concerns	No concerns	Very low	Reporting bias, Imprecision, Heterogeneity
Inclisiran 300mg Q3M:Muvalaplin 60mg daily	No concerns	Some concerns	No concerns	Major concerns	Major concerns	No concerns	Very low	Reporting bias, Imprecision, Heterogeneity
Lepodisiran 96mg Q6M:Muvalaplin 240mg daily	No concerns	Some concerns	No concerns	Major concerns	Major concerns	No concerns	Very low	Reporting bias, Imprecision, Heterogeneity
Lepodisiran 400mg Q6M:Muvalaplin 240mg daily	No concerns	Some concerns	No concerns	Major concerns	Major concerns	No concerns	Very low	Reporting bias, Imprecision, Heterogeneity
Muvalaplin 240mg daily:Pelacarsen 80mg QW	No concerns	Some concerns	No concerns	Major concerns	Major concerns	No concerns	Very low	Reporting bias, Imprecision, Heterogeneity
Muvalaplin 240mg daily:Pelacarsen 200mg QW	No concerns	Some concerns	No concerns	Major concerns	Major concerns	No concerns	Very low	Reporting bias, Imprecision, Heterogeneity
Inclisiran 300mg Q3M:Muvalaplin 240mg daily	No concerns	Some concerns	No concerns	Some concerns	Major concerns	No concerns	Low	Reporting bias, Imprecision, Heterogeneity
Lepodisiran 400mg Q6M:Lepodisiran 96mg Q6M	No concerns	Some concerns	No concerns	Major concerns	Major concerns	No concerns	Very low	Reporting bias, Imprecision, Heterogeneity
Lepodisiran 96mg Q6M:Pelacarsen 80mg QW	No concerns	Some concerns	No concerns	Major concerns	Major concerns	No concerns	Very low	Reporting bias, Imprecision, Heterogeneity
Lepodisiran 96mg Q6M:Pelacarsen 200mg QW	No concerns	Some concerns	No concerns	Major concerns	Major concerns	No concerns	Very low	Reporting bias, Imprecision, Heterogeneity
Inclisiran 300mg Q3M:Lepodisiran 96mg Q6M	No concerns	Some concerns	No concerns	Major concerns	Major concerns	No concerns	Very low	Reporting bias, Imprecision, Heterogeneity
Lepodisiran 400mg Q6M:Pelacarsen 80mg QW	No concerns	Some concerns	No concerns	Major concerns	Major concerns	No concerns	Very low	Reporting bias, Imprecision, Heterogeneity
Lepodisiran 400mg Q6M:Pelacarsen 200mg QW	No concerns	Some concerns	No concerns	Major concerns	Major concerns	No concerns	Very low	Reporting bias, Imprecision, Heterogeneity
Inclisiran 300mg Q3M:Lepodisiran 400mg Q6M	No concerns	Some concerns	No concerns	Major concerns	Major concerns	No concerns	Very low	Reporting bias, Imprecision, Heterogeneity
Pelacarsen 200mg QW:Pelacarsen 80mg QW	No concerns	Some concerns	No concerns	Major concerns	Major concerns	No concerns	Very low	Reporting bias, Imprecision, Heterogeneity
Inclisiran 300mg Q3M:Pelacarsen 80mg QW	No concerns	Some concerns	No concerns	Major concerns	Major concerns	No concerns	Very low	Reporting bias, Imprecision, Heterogeneity
Inclisiran 300mg Q3M:Pelacarsen 200mg QW	No concerns	Some concerns	No concerns	Major concerns	Major concerns	No concerns	Very low	Reporting bias, Imprecision, Heterogeneity

## Sheet: Cholesterol Contribution matrix
Cholesterol Contribution matrix
	Blom,2014	Blom,2020	Boccara,2020	Ginsberg,2016	Heidemann,2022	Hirayama,2014	Hirayama,2014	Hirayama,2014	Kereiakes,2015	Koh,2018	Koren,2012	Koren,2012	Koren,2012	Koskinas,2019	Lorenzatti,2019	Lorenzatti,2019	Lorenzatti,2019	McKenney,2012	McKenney,2012	McKenney,2012	Nicholls,2018	Nicholls,2022	Nicholls,2025	Nicholls,2025	Nicholls,2025	Nissen,2022	Nissen,2025	Nissen,2025	Nissen,2025	Raal,2012	Raal,2012	Raal,2012	Raal,2024	Räber,2022	Ray,2017	Ray,2018	Robinson,2014	Robinson,2014	Robinson,2014	Robinson,2015	Rosenson,2019	Rosenson,2024	Roth,2016	Roth,2016	Roth,2016	Rrapo-Kaso,2023	Stein,2012_a	Stein,2012_a	Stein,2012_a
Evolocumab 420mg Q4W:Placebo	6.9	0.2	6.9	0.2	0.49	8.09	0	0	0	0	8.09	0	0	6.9	8.09	0	0	0.2	0	0	6.9	6.9	0	0	0	0	0	0	0	8.09	0	0	0	0.2	0	0	8.09	0	0	0.2	6.9	0.49	0	0	0	0.2	0.2	0	0
Alirocumab 150mg Q2W:Placebo	0.25	8.92	0.25	8.92	0.64	1.15	0	0	0	0	1.15	0	0	0.25	1.15	0	0	8.92	0	0	0.25	0.25	0	0	0	0	0	0	0	1.15	0	0	0	8.92	0	0	1.15	0	0	0.89	0.25	0.64	0	0	0	8.92	8.92	0	0
Evolocumab 140mg Q2W:Placebo	0.72	0.54	0.72	0.54	10.05	11.49	0	0	0	0	11.49	0	0	0.72	11.49	0	0	0.54	0	0	0.72	0.72	0	0	0	0	0	0	0	11.49	0	0	0	0.54	0	0	11.49	0	0	0.54	0.72	10.05	0	0	0	0.54	0.54	0	0
Alirocumab 75mg Q2W:Placebo	0	0.87	0	0.87	0.35	0.35	0	0	12.24	12.24	0.35	0	0	0	0.35	0	0	0.87	0	0	0	0	0	0	0	0	0	0	0	0.35	0	0	0	0.87	0	12.24	0.35	0	0	0.35	0	0.35	12.24	0	0	0.87	0.87	0	0
Alirocumab 300mg Q4W:Placebo	0	1.71	0	1.71	0.68	0.68	0	0	0	0	0.68	0	0	0	0.68	0	0	28.08	0	0	0	0	0	0	0	0	0	0	0	0.68	0	0	0	1.71	0	0	0.68	0	0	0.68	0	0.68	23.97	0	0	1.71	28.08	0	0
Muvalaplin 60mg daily:Placebo	0	0	0	0	0	0	0	0	0	0	0	0	0	0	0	0	0	0	0	0	0	0	100	0	0	0	0	0	0	0	0	0	0	0	0	0	0	0	0	0	0	0	0	0	0	0	0	0	0
Muvalaplin 240mg daily:Placebo	0	0	0	0	0	0	0	0	0	0	0	0	0	0	0	0	0	0	0	0	0	0	100	0	0	0	0	0	0	0	0	0	0	0	0	0	0	0	0	0	0	0	0	0	0	0	0	0	0
Zerlasiran 300mg Q8W:Placebo	0	0	0	0	0	0	0	0	0	0	0	0	0	0	0	0	0	0	0	0	0	0	0	0	0	100	0	0	0	0	0	0	0	0	0	0	0	0	0	0	0	0	0	0	0	0	0	0	0
Lepodisiran 96mg Q6M:Placebo	0	0	0	0	0	0	0	0	0	0	0	0	0	0	0	0	0	0	0	0	0	0	0	0	0	0	100	0	0	0	0	0	0	0	0	0	0	0	0	0	0	0	0	0	0	0	0	0	0
Lepodisiran 400mg Q6M:Placebo	0	0	0	0	0	0	0	0	0	0	0	0	0	0	0	0	0	0	0	0	0	0	0	0	0	0	100	0	0	0	0	0	0	0	0	0	0	0	0	0	0	0	0	0	0	0	0	0	0
Inclisiran 300mg Q3M:Placebo	0	0	0	0	0	0	0	0	0	0	0	0	0	0	0	0	0	0	0	0	0	0	0	0	0	0	0	0	0	0	0	0	33.33	0	33.33	0	0	0	0	0	0	0	0	0	0	0	0	0	0
Pelacarsen 80mg QW:Placebo	0	0	0	0	0	0	0	0	0	0	0	0	0	0	0	0	0	0	0	0	0	0	0	0	0	0	0	0	0	0	0	0	0	0	0	0	0	0	0	0	0	0	0	0	0	0	0	0	0
Pelacarsen 200mg QW:Placebo	0	0	0	0	0	0	0	0	0	0	0	0	0	0	0	0	0	0	0	0	0	0	0	0	0	0	0	0	0	0	0	0	0	0	0	0	0	0	0	0	0	0	0	0	0	0	0	0	0
Placebo:Evolocumab 420mg Q4W	6.97	0.25	6.97	0.25	0.37	7.96	0	0	0	0	7.96	0	0	6.97	7.96	0	0	0.25	0	0	6.97	6.97	0	0	0	0	0	0	0	7.96	0	0	0	0.25	0	0	7.96	0	0	0.25	6.97	0.37	0	0	0	0.25	0.25	0	0
Alirocumab 150mg Q2W:Evolocumab 420mg Q4W	3.23	4.3	3.23	4.3	1.08	5.38	0	0	0	0	5.38	0	0	3.23	5.38	0	0	4.3	0	0	3.23	3.23	0	0	0	0	0	0	0	5.38	0	0	0	4.3	0	0	5.38	0	0	0	3.23	1.08	0	0	0	4.3	4.3	0	0
Evolocumab 140mg Q2W:Evolocumab 420mg Q4W	1.52	0.32	1.52	0.32	1.2	13.91	0	0	0	0	13.91	0	0	1.52	13.91	0	0	0.32	0	0	1.52	1.52	0	0	0	0	0	0	0	13.91	0	0	0	0.32	0	0	13.91	0	0	0.32	1.52	1.2	0	0	0	0.32	0.32	0	0
Alirocumab 75mg Q2W:Evolocumab 420mg Q4W	4.03	0.81	4.03	0.81	0	4.84	0	0	4.84	4.84	4.84	0	0	4.03	4.84	0	0	0.81	0	0	4.03	4.03	0	0	0	0	0	0	0	4.84	0	0	0	0.81	0	4.84	4.84	0	0	0.81	4.03	0	4.84	0	0	0.81	0.81	0	0
Alirocumab 300mg Q4W:Evolocumab 420mg Q4W	5	1	5	1	0	6	0	0	0	0	6	0	0	5	6	0	0	7	0	0	5	5	0	0	0	0	0	0	0	6	0	0	0	1	0	0	6	0	0	1	5	0	6	0	0	1	7	0	0
Muvalaplin 60mg daily:Evolocumab 420mg Q4W	5.68	1.14	5.68	1.14	0	6.82	0	0	0	0	6.82	0	0	5.68	6.82	0	0	1.14	0	0	5.68	5.68	6.82	0	0	0	0	0	0	6.82	0	0	0	1.14	0	0	6.82	0	0	1.14	5.68	0	0	0	0	1.14	1.14	0	0
Muvalaplin 240mg daily:Evolocumab 420mg Q4W	5.68	1.14	5.68	1.14	0	6.82	0	0	0	0	6.82	0	0	5.68	6.82	0	0	1.14	0	0	5.68	5.68	6.82	0	0	0	0	0	0	6.82	0	0	0	1.14	0	0	6.82	0	0	1.14	5.68	0	0	0	0	1.14	1.14	0	0
Zerlasiran 300mg Q8W:Evolocumab 420mg Q4W	5.68	1.14	5.68	1.14	0	6.82	0	0	0	0	6.82	0	0	5.68	6.82	0	0	1.14	0	0	5.68	5.68	0	0	0	6.82	0	0	0	6.82	0	0	0	1.14	0	0	6.82	0	0	1.14	5.68	0	0	0	0	1.14	1.14	0	0
Lepodisiran 96mg Q6M:Evolocumab 420mg Q4W	5.68	1.14	5.68	1.14	0	6.82	0	0	0	0	6.82	0	0	5.68	6.82	0	0	1.14	0	0	5.68	5.68	0	0	0	0	6.82	0	0	6.82	0	0	0	1.14	0	0	6.82	0	0	1.14	5.68	0	0	0	0	1.14	1.14	0	0
Lepodisiran 400mg Q6M:Evolocumab 420mg Q4W	5.68	1.14	5.68	1.14	0	6.82	0	0	0	0	6.82	0	0	5.68	6.82	0	0	1.14	0	0	5.68	5.68	0	0	0	0	6.82	0	0	6.82	0	0	0	1.14	0	0	6.82	0	0	1.14	5.68	0	0	0	0	1.14	1.14	0	0
Inclisiran 300mg Q3M:Evolocumab 420mg Q4W	5	1	5	1	0	6	0	0	0	0	6	0	0	5	6	0	0	1	0	0	5	5	0	0	0	0	0	0	0	6	0	0	6	1	6	0	6	0	0	1	5	0	0	0	0	1	1	0	0
Pelacarsen 80mg QW:Evolocumab 420mg Q4W	5.68	1.14	5.68	1.14	0	6.82	0	0	0	0	6.82	0	0	5.68	6.82	0	0	1.14	0	0	5.68	5.68	0	0	0	0	0	0	0	6.82	0	0	0	1.14	0	0	6.82	0	0	1.14	5.68	0	0	0	0	1.14	1.14	0	0
Pelacarsen 200mg QW:Evolocumab 420mg Q4W	5.68	1.14	5.68	1.14	0	6.82	0	0	0	0	6.82	0	0	5.68	6.82	0	0	1.14	0	0	5.68	5.68	0	0	0	0	0	0	0	6.82	0	0	0	1.14	0	0	6.82	0	0	1.14	5.68	0	0	0	0	1.14	1.14	0	0
Placebo:Alirocumab 150mg Q2W	0.42	8.75	0.42	8.75	0.47	1.3	0	0	0	0	1.3	0	0	0.42	1.3	0	0	8.75	0	0	0.42	0.42	0	0	0	0	0	0	0	1.3	0	0	0	8.75	0	0	1.3	0	0	0.88	0.42	0.47	0	0	0	8.75	8.75	0	0
Evolocumab 420mg Q4W:Alirocumab 150mg Q2W	4.4	3.3	4.4	3.3	1.1	5.49	0	0	0	0	5.49	0	0	4.4	5.49	0	0	3.3	0	0	4.4	4.4	0	0	0	0	0	0	0	5.49	0	0	0	3.3	0	0	5.49	0	0	1.1	4.4	1.1	0	0	0	3.3	3.3	0	0
Evolocumab 140mg Q2W:Alirocumab 150mg Q2W	0	3.03	0	3.03	4.04	4.04	0	0	1.01	1.01	4.04	0	0	0	4.04	0	0	3.03	0	0	0	0	0	0	0	0	0	0	0	4.04	0	0	0	3.03	0	1.01	4.04	0	0	28.28	0	4.04	1.01	0	0	3.03	3.03	0	0
Alirocumab 75mg Q2W:Alirocumab 150mg Q2W	0.68	1.81	0.68	1.81	0	1.36	0	0	2.49	2.49	1.36	0	0	0.68	1.36	0	0	1.81	0	0	0.68	0.68	0	0	0	0	0	0	0	1.36	0	0	0	1.81	0	2.49	1.36	0	0	0.68	0.68	0	2.49	0	0	1.81	1.81	0	0
Alirocumab 300mg Q4W:Alirocumab 150mg Q2W	0.76	2.02	0.76	2.02	0	1.51	0	0	0	0	1.51	0	0	0.76	1.51	0	0	33	0	0	0.76	0.76	0	0	0	0	0	0	0	1.51	0	0	0	2.02	0	0	1.51	0	0	0.76	0.76	0	2.77	0	0	2.02	33	0	0
Muvalaplin 60mg daily:Alirocumab 150mg Q2W	1.99	5.3	1.99	5.3	0	3.97	0	0	0	0	3.97	0	0	1.99	3.97	0	0	5.3	0	0	1.99	1.99	7.28	0	0	0	0	0	0	3.97	0	0	0	5.3	0	0	3.97	0	0	1.99	1.99	0	0	0	0	5.3	5.3	0	0
Muvalaplin 240mg daily:Alirocumab 150mg Q2W	1.99	5.3	1.99	5.3	0	3.97	0	0	0	0	3.97	0	0	1.99	3.97	0	0	5.3	0	0	1.99	1.99	7.28	0	0	0	0	0	0	3.97	0	0	0	5.3	0	0	3.97	0	0	1.99	1.99	0	0	0	0	5.3	5.3	0	0
Zerlasiran 300mg Q8W:Alirocumab 150mg Q2W	1.99	5.3	1.99	5.3	0	3.97	0	0	0	0	3.97	0	0	1.99	3.97	0	0	5.3	0	0	1.99	1.99	0	0	0	7.28	0	0	0	3.97	0	0	0	5.3	0	0	3.97	0	0	1.99	1.99	0	0	0	0	5.3	5.3	0	0
Lepodisiran 96mg Q6M:Alirocumab 150mg Q2W	1.99	5.3	1.99	5.3	0	3.97	0	0	0	0	3.97	0	0	1.99	3.97	0	0	5.3	0	0	1.99	1.99	0	0	0	0	7.28	0	0	3.97	0	0	0	5.3	0	0	3.97	0	0	1.99	1.99	0	0	0	0	5.3	5.3	0	0
Lepodisiran 400mg Q6M:Alirocumab 150mg Q2W	1.99	5.3	1.99	5.3	0	3.97	0	0	0	0	3.97	0	0	1.99	3.97	0	0	5.3	0	0	1.99	1.99	0	0	0	0	7.28	0	0	3.97	0	0	0	5.3	0	0	3.97	0	0	1.99	1.99	0	0	0	0	5.3	5.3	0	0
Inclisiran 300mg Q3M:Alirocumab 150mg Q2W	1.73	4.62	1.73	4.62	0	3.47	0	0	0	0	3.47	0	0	1.73	3.47	0	0	4.62	0	0	1.73	1.73	0	0	0	0	0	0	0	3.47	0	0	6.36	4.62	6.36	0	3.47	0	0	1.73	1.73	0	0	0	0	4.62	4.62	0	0
Pelacarsen 80mg QW:Alirocumab 150mg Q2W	1.99	5.3	1.99	5.3	0	3.97	0	0	0	0	3.97	0	0	1.99	3.97	0	0	5.3	0	0	1.99	1.99	0	0	0	0	0	0	0	3.97	0	0	0	5.3	0	0	3.97	0	0	1.99	1.99	0	0	0	0	5.3	5.3	0	0
Pelacarsen 200mg QW:Alirocumab 150mg Q2W	1.99	5.3	1.99	5.3	0	3.97	0	0	0	0	3.97	0	0	1.99	3.97	0	0	5.3	0	0	1.99	1.99	0	0	0	0	0	0	0	3.97	0	0	0	5.3	0	0	3.97	0	0	1.99	1.99	0	0	0	0	5.3	5.3	0	0
Placebo:Evolocumab 140mg Q2W	0.99	0.66	0.99	0.66	9.24	11.22	0	0	0	0	11.22	0	0	0.99	11.22	0	0	0.66	0	0	0.99	0.99	0	0	0	0	0	0	0	11.22	0	0	0	0.66	0	0	11.22	0	0	0.66	0.99	9.24	0	0	0	0.66	0.66	0	0
Evolocumab 420mg Q4W:Evolocumab 140mg Q2W	1.38	0.55	1.38	0.55	0.83	13.77	0	0	0	0	13.77	0	0	1.38	13.77	0	0	0.55	0	0	1.38	1.38	0	0	0	0	0	0	0	13.77	0	0	0	0.55	0	0	13.77	0	0	0.55	1.38	0.83	0	0	0	0.55	0.55	0	0
Alirocumab 150mg Q2W:Evolocumab 140mg Q2W	1.3	3.25	1.3	3.25	1.95	4.55	0	0	0	0	4.55	0	0	1.3	4.55	0	0	3.25	0	0	1.3	1.3	0	0	0	0	0	0	0	4.55	0	0	0	3.25	0	0	4.55	0	0	27.27	1.3	1.95	0	0	0	3.25	3.25	0	0
Alirocumab 75mg Q2W:Evolocumab 140mg Q2W	2.53	1.9	2.53	1.9	0	5.06	0	0	4.43	4.43	5.06	0	0	2.53	5.06	0	0	1.9	0	0	2.53	2.53	0	0	0	0	0	0	0	5.06	0	0	0	1.9	0	4.43	5.06	0	0	1.9	2.53	0	4.43	0	0	1.9	1.9	0	0
Alirocumab 300mg Q4W:Evolocumab 140mg Q2W	3.08	2.31	3.08	2.31	0	6.15	0	0	0	0	6.15	0	0	3.08	6.15	0	0	7.69	0	0	3.08	3.08	0	0	0	0	0	0	0	6.15	0	0	0	2.31	0	0	6.15	0	0	2.31	3.08	0	5.38	0	0	2.31	7.69	0	0
Muvalaplin 60mg daily:Evolocumab 140mg Q2W	3.45	2.59	3.45	2.59	0	6.9	0	0	0	0	6.9	0	0	3.45	6.9	0	0	2.59	0	0	3.45	3.45	6.03	0	0	0	0	0	0	6.9	0	0	0	2.59	0	0	6.9	0	0	2.59	3.45	0	0	0	0	2.59	2.59	0	0
Muvalaplin 240mg daily:Evolocumab 140mg Q2W	3.45	2.59	3.45	2.59	0	6.9	0	0	0	0	6.9	0	0	3.45	6.9	0	0	2.59	0	0	3.45	3.45	6.03	0	0	0	0	0	0	6.9	0	0	0	2.59	0	0	6.9	0	0	2.59	3.45	0	0	0	0	2.59	2.59	0	0
Zerlasiran 300mg Q8W:Evolocumab 140mg Q2W	3.45	2.59	3.45	2.59	0	6.9	0	0	0	0	6.9	0	0	3.45	6.9	0	0	2.59	0	0	3.45	3.45	0	0	0	6.03	0	0	0	6.9	0	0	0	2.59	0	0	6.9	0	0	2.59	3.45	0	0	0	0	2.59	2.59	0	0
Lepodisiran 96mg Q6M:Evolocumab 140mg Q2W	3.45	2.59	3.45	2.59	0	6.9	0	0	0	0	6.9	0	0	3.45	6.9	0	0	2.59	0	0	3.45	3.45	0	0	0	0	6.03	0	0	6.9	0	0	0	2.59	0	0	6.9	0	0	2.59	3.45	0	0	0	0	2.59	2.59	0	0
Lepodisiran 400mg Q6M:Evolocumab 140mg Q2W	3.45	2.59	3.45	2.59	0	6.9	0	0	0	0	6.9	0	0	3.45	6.9	0	0	2.59	0	0	3.45	3.45	0	0	0	0	6.03	0	0	6.9	0	0	0	2.59	0	0	6.9	0	0	2.59	3.45	0	0	0	0	2.59	2.59	0	0
Inclisiran 300mg Q3M:Evolocumab 140mg Q2W	3.08	2.31	3.08	2.31	0	6.15	0	0	0	0	6.15	0	0	3.08	6.15	0	0	2.31	0	0	3.08	3.08	0	0	0	0	0	0	0	6.15	0	0	5.38	2.31	5.38	0	6.15	0	0	2.31	3.08	0	0	0	0	2.31	2.31	0	0
Pelacarsen 80mg QW:Evolocumab 140mg Q2W	3.45	2.59	3.45	2.59	0	6.9	0	0	0	0	6.9	0	0	3.45	6.9	0	0	2.59	0	0	3.45	3.45	0	0	0	0	0	0	0	6.9	0	0	0	2.59	0	0	6.9	0	0	2.59	3.45	0	0	0	0	2.59	2.59	0	0
Pelacarsen 200mg QW:Evolocumab 140mg Q2W	3.45	2.59	3.45	2.59	0	6.9	0	0	0	0	6.9	0	0	3.45	6.9	0	0	2.59	0	0	3.45	3.45	0	0	0	0	0	0	0	6.9	0	0	0	2.59	0	0	6.9	0	0	2.59	3.45	0	0	0	0	2.59	2.59	0	0
Placebo:Alirocumab 75mg Q2W	0.52	0	0.52	0	0	1.04	0	0	12.63	12.63	1.04	0	0	0.52	1.04	0	0	0.18	0	0	0.52	0.52	0	0	0	0	0	0	0	1.04	0	0	0	0	0	12.63	1.04	0	0	0.52	0.52	0	12.81	0	0	0	0.18	0	0
Evolocumab 420mg Q4W:Alirocumab 75mg Q2W	3.95	3.95	3.95	3.95	0	3.95	0	0	0	0	3.95	0	0	3.95	3.95	0	0	5.18	0	0	3.95	3.95	0	0	0	0	0	0	0	3.95	0	0	0	3.95	0	0	3.95	0	0	0	3.95	0	1.23	0	0	3.95	5.18	0	0
Alirocumab 150mg Q2W:Alirocumab 75mg Q2W	0	3.31	0	3.31	0	0	0	0	2.48	2.48	0	0	0	0	0	0	0	4.13	0	0	0	0	0	0	0	0	0	0	0	0	0	0	0	3.31	0	2.48	0	0	0	0	0	0	4.13	0	0	3.31	4.13	0	0
Evolocumab 140mg Q2W:Alirocumab 75mg Q2W	0	4.92	0	4.92	4.92	4.92	0	0	0	0	4.92	0	0	0	4.92	0	0	6.45	0	0	0	0	0	0	0	0	0	0	0	4.92	0	0	0	4.92	0	0	4.92	0	0	0	0	4.92	1.53	0	0	4.92	6.45	0	0
Alirocumab 300mg Q4W:Alirocumab 75mg Q2W	0.87	1.82	0.87	1.82	0	1.75	0	0	0	0	1.75	0	0	0.87	1.75	0	0	4.51	0	0	0.87	0.87	0	0	0	0	0	0	0	1.75	0	0	0	1.82	0	0	1.75	0	0	0.87	0.87	0	53.6	0	0	1.82	4.51	0	0
Muvalaplin 60mg daily:Alirocumab 75mg Q2W	4.28	0	4.28	0	0	8.56	0	0	0	0	8.56	0	0	4.28	8.56	0	0	1.6	0	0	4.28	4.28	4.28	0	0	0	0	0	0	8.56	0	0	0	0	0	0	8.56	0	0	4.28	4.28	0	1.6	0	0	0	1.6	0	0
Muvalaplin 240mg daily:Alirocumab 75mg Q2W	4.28	0	4.28	0	0	8.56	0	0	0	0	8.56	0	0	4.28	8.56	0	0	1.6	0	0	4.28	4.28	4.28	0	0	0	0	0	0	8.56	0	0	0	0	0	0	8.56	0	0	4.28	4.28	0	1.6	0	0	0	1.6	0	0
Zerlasiran 300mg Q8W:Alirocumab 75mg Q2W	4.28	0	4.28	0	0	8.56	0	0	0	0	8.56	0	0	4.28	8.56	0	0	1.6	0	0	4.28	4.28	0	0	0	4.28	0	0	0	8.56	0	0	0	0	0	0	8.56	0	0	4.28	4.28	0	1.6	0	0	0	1.6	0	0
Lepodisiran 96mg Q6M:Alirocumab 75mg Q2W	4.28	0	4.28	0	0	8.56	0	0	0	0	8.56	0	0	4.28	8.56	0	0	1.6	0	0	4.28	4.28	0	0	0	0	4.28	0	0	8.56	0	0	0	0	0	0	8.56	0	0	4.28	4.28	0	1.6	0	0	0	1.6	0	0
Lepodisiran 400mg Q6M:Alirocumab 75mg Q2W	4.28	0	4.28	0	0	8.56	0	0	0	0	8.56	0	0	4.28	8.56	0	0	1.6	0	0	4.28	4.28	0	0	0	0	4.28	0	0	8.56	0	0	0	0	0	0	8.56	0	0	4.28	4.28	0	1.6	0	0	0	1.6	0	0
Inclisiran 300mg Q3M:Alirocumab 75mg Q2W	3.94	0	3.94	0	0	7.88	0	0	0	0	7.88	0	0	3.94	7.88	0	0	1.47	0	0	3.94	3.94	0	0	0	0	0	0	0	7.88	0	0	3.94	0	3.94	0	7.88	0	0	3.94	3.94	0	1.47	0	0	0	1.47	0	0
Pelacarsen 80mg QW:Alirocumab 75mg Q2W	4.28	0	4.28	0	0	8.56	0	0	0	0	8.56	0	0	4.28	8.56	0	0	1.6	0	0	4.28	4.28	0	0	0	0	0	0	0	8.56	0	0	0	0	0	0	8.56	0	0	4.28	4.28	0	1.6	0	0	0	1.6	0	0
Pelacarsen 200mg QW:Alirocumab 75mg Q2W	4.28	0	4.28	0	0	8.56	0	0	0	0	8.56	0	0	4.28	8.56	0	0	1.6	0	0	4.28	4.28	0	0	0	0	0	0	0	8.56	0	0	0	0	0	0	8.56	0	0	4.28	4.28	0	1.6	0	0	0	1.6	0	0
Placebo:Alirocumab 300mg Q4W	1	0	1	0	0	2	0	0	0	0	2	0	0	1	2	0	0	26.42	0	0	1	1	0	0	0	0	0	0	0	2	0	0	0	0	0	0	2	0	0	1	1	0	26.31	0	0	0	26.42	0	0
Evolocumab 420mg Q4W:Alirocumab 300mg Q4W	3.93	3.93	3.93	3.93	0	3.93	0	0	0	0	3.93	0	0	3.93	3.93	0	0	6.18	0	0	3.93	3.93	0	0	0	0	0	0	0	3.93	0	0	0	3.93	0	0	3.93	0	0	0	3.93	0	1.69	0	0	3.93	6.18	0	0
Alirocumab 150mg Q2W:Alirocumab 300mg Q4W	0	3.14	0	3.14	0	0	0	0	1.26	1.26	0	0	0	0	0	0	0	31.45	0	0	0	0	0	0	0	0	0	0	0	0	0	0	0	3.14	0	1.26	0	0	0	0	0	0	4.4	0	0	3.14	31.45	0	0
Evolocumab 140mg Q2W:Alirocumab 300mg Q4W	0	4.9	0	4.9	4.9	4.9	0	0	0	0	4.9	0	0	0	4.9	0	0	7.69	0	0	0	0	0	0	0	0	0	0	0	4.9	0	0	0	4.9	0	0	4.9	0	0	0	0	4.9	2.1	0	0	4.9	7.69	0	0
Alirocumab 75mg Q2W:Alirocumab 300mg Q4W	0.79	1.64	0.79	1.64	0	1.58	0	0	2.43	2.43	1.58	0	0	0.79	1.58	0	0	4.07	0	0	0.79	0.79	0	0	0	0	0	0	0	1.58	0	0	0	1.64	0	2.43	1.58	0	0	0.79	0.79	0	48.39	0	0	1.64	4.07	0	0
Muvalaplin 60mg daily:Alirocumab 300mg Q4W	4.26	0	4.26	0	0	8.53	0	0	0	0	8.53	0	0	4.26	8.53	0	0	2.33	0	0	4.26	4.26	4.26	0	0	0	0	0	0	8.53	0	0	0	0	0	0	8.53	0	0	4.26	4.26	0	1.94	0	0	0	2.33	0	0
Muvalaplin 240mg daily:Alirocumab 300mg Q4W	4.26	0	4.26	0	0	8.53	0	0	0	0	8.53	0	0	4.26	8.53	0	0	2.33	0	0	4.26	4.26	4.26	0	0	0	0	0	0	8.53	0	0	0	0	0	0	8.53	0	0	4.26	4.26	0	1.94	0	0	0	2.33	0	0
Zerlasiran 300mg Q8W:Alirocumab 300mg Q4W	4.26	0	4.26	0	0	8.53	0	0	0	0	8.53	0	0	4.26	8.53	0	0	2.33	0	0	4.26	4.26	0	0	0	4.26	0	0	0	8.53	0	0	0	0	0	0	8.53	0	0	4.26	4.26	0	1.94	0	0	0	2.33	0	0
Lepodisiran 96mg Q6M:Alirocumab 300mg Q4W	4.26	0	4.26	0	0	8.53	0	0	0	0	8.53	0	0	4.26	8.53	0	0	2.33	0	0	4.26	4.26	0	0	0	0	4.26	0	0	8.53	0	0	0	0	0	0	8.53	0	0	4.26	4.26	0	1.94	0	0	0	2.33	0	0
Lepodisiran 400mg Q6M:Alirocumab 300mg Q4W	4.26	0	4.26	0	0	8.53	0	0	0	0	8.53	0	0	4.26	8.53	0	0	2.33	0	0	4.26	4.26	0	0	0	0	4.26	0	0	8.53	0	0	0	0	0	0	8.53	0	0	4.26	4.26	0	1.94	0	0	0	2.33	0	0
Inclisiran 300mg Q3M:Alirocumab 300mg Q4W	3.93	0	3.93	0	0	7.86	0	0	0	0	7.86	0	0	3.93	7.86	0	0	2.14	0	0	3.93	3.93	0	0	0	0	0	0	0	7.86	0	0	3.93	0	3.93	0	7.86	0	0	3.93	3.93	0	1.79	0	0	0	2.14	0	0
Pelacarsen 80mg QW:Alirocumab 300mg Q4W	4.26	0	4.26	0	0	8.53	0	0	0	0	8.53	0	0	4.26	8.53	0	0	2.33	0	0	4.26	4.26	0	0	0	0	0	0	0	8.53	0	0	0	0	0	0	8.53	0	0	4.26	4.26	0	1.94	0	0	0	2.33	0	0
Pelacarsen 200mg QW:Alirocumab 300mg Q4W	4.26	0	4.26	0	0	8.53	0	0	0	0	8.53	0	0	4.26	8.53	0	0	2.33	0	0	4.26	4.26	0	0	0	0	0	0	0	8.53	0	0	0	0	0	0	8.53	0	0	4.26	4.26	0	1.94	0	0	0	2.33	0	0
Placebo:Muvalaplin 60mg daily	0	0	0	0	0	0	0	0	0	0	0	0	0	0	0	0	0	0	0	0	0	0	100	0	0	0	0	0	0	0	0	0	0	0	0	0	0	0	0	0	0	0	0	0	0	0	0	0	0
Evolocumab 420mg Q4W:Muvalaplin 60mg daily	7.02	0	7.02	0	0	7.02	0	0	0	0	7.02	0	0	7.02	7.02	0	0	0	0	0	7.02	7.02	8.77	0	0	0	0	0	0	7.02	0	0	0	0	0	0	7.02	0	0	0	7.02	0	0	0	0	0	0	0	0
Alirocumab 150mg Q2W:Muvalaplin 60mg daily	0	8.89	0	8.89	0	0	0	0	0	0	0	0	0	0	0	0	0	8.89	0	0	0	0	11.11	0	0	0	0	0	0	0	0	0	0	8.89	0	0	0	0	0	0	0	0	0	0	0	8.89	8.89	0	0
Evolocumab 140mg Q2W:Muvalaplin 60mg daily	0	0	0	0	10.81	10.81	0	0	0	0	10.81	0	0	0	10.81	0	0	0	0	0	0	0	13.51	0	0	0	0	0	0	10.81	0	0	0	0	0	0	10.81	0	0	0	0	10.81	0	0	0	0	0	0	0
Alirocumab 75mg Q2W:Muvalaplin 60mg daily	0	0	0	0	0	0	0	0	12.12	12.12	0	0	0	0	0	0	0	0	0	0	0	0	15.15	0	0	0	0	0	0	0	0	0	0	0	0	12.12	0	0	0	0	0	0	12.12	0	0	0	0	0	0
Alirocumab 300mg Q4W:Muvalaplin 60mg daily	0	0	0	0	0	0	0	0	0	0	0	0	0	0	0	0	0	23.53	0	0	0	0	29.41	0	0	0	0	0	0	0	0	0	0	0	0	0	0	0	0	0	0	0	23.53	0	0	0	23.53	0	0
Muvalaplin 240mg daily:Muvalaplin 60mg daily	0	0	0	0	0	0	0	0	0	0	0	0	0	0	0	0	0	0	0	0	0	0	100	0	0	0	0	0	0	0	0	0	0	0	0	0	0	0	0	0	0	0	0	0	0	0	0	0	0
Zerlasiran 300mg Q8W:Muvalaplin 60mg daily	0	0	0	0	0	0	0	0	0	0	0	0	0	0	0	0	0	0	0	0	0	0	55.56	0	0	44.44	0	0	0	0	0	0	0	0	0	0	0	0	0	0	0	0	0	0	0	0	0	0	0
Lepodisiran 96mg Q6M:Muvalaplin 60mg daily	0	0	0	0	0	0	0	0	0	0	0	0	0	0	0	0	0	0	0	0	0	0	55.56	0	0	0	44.44	0	0	0	0	0	0	0	0	0	0	0	0	0	0	0	0	0	0	0	0	0	0
Lepodisiran 400mg Q6M:Muvalaplin 60mg daily	0	0	0	0	0	0	0	0	0	0	0	0	0	0	0	0	0	0	0	0	0	0	55.56	0	0	0	44.44	0	0	0	0	0	0	0	0	0	0	0	0	0	0	0	0	0	0	0	0	0	0
Inclisiran 300mg Q3M:Muvalaplin 60mg daily	0	0	0	0	0	0	0	0	0	0	0	0	0	0	0	0	0	0	0	0	0	0	29.41	0	0	0	0	0	0	0	0	0	23.53	0	23.53	0	0	0	0	0	0	0	0	0	0	0	0	0	0
Pelacarsen 80mg QW:Muvalaplin 60mg daily	0	0	0	0	0	0	0	0	0	0	0	0	0	0	0	0	0	0	0	0	0	0	55.56	0	0	0	0	0	0	0	0	0	0	0	0	0	0	0	0	0	0	0	0	0	0	0	0	0	0
Pelacarsen 200mg QW:Muvalaplin 60mg daily	0	0	0	0	0	0	0	0	0	0	0	0	0	0	0	0	0	0	0	0	0	0	55.56	0	0	0	0	0	0	0	0	0	0	0	0	0	0	0	0	0	0	0	0	0	0	0	0	0	0
Placebo:Muvalaplin 240mg daily	0	0	0	0	0	0	0	0	0	0	0	0	0	0	0	0	0	0	0	0	0	0	100	0	0	0	0	0	0	0	0	0	0	0	0	0	0	0	0	0	0	0	0	0	0	0	0	0	0
Evolocumab 420mg Q4W:Muvalaplin 240mg daily	6.94	0	6.94	0	0	6.94	0	0	0	0	6.94	0	0	6.94	6.94	0	0	0	0	0	6.94	6.94	9.72	0	0	0	0	0	0	6.94	0	0	0	0	0	0	6.94	0	0	0	6.94	0	0	0	0	0	0	0	0
Alirocumab 150mg Q2W:Muvalaplin 240mg daily	0	8.77	0	8.77	0	0	0	0	0	0	0	0	0	0	0	0	0	8.77	0	0	0	0	12.28	0	0	0	0	0	0	0	0	0	0	8.77	0	0	0	0	0	0	0	0	0	0	0	8.77	8.77	0	0
Evolocumab 140mg Q2W:Muvalaplin 240mg daily	0	0	0	0	10.64	10.64	0	0	0	0	10.64	0	0	0	10.64	0	0	0	0	0	0	0	14.89	0	0	0	0	0	0	10.64	0	0	0	0	0	0	10.64	0	0	0	0	10.64	0	0	0	0	0	0	0
Alirocumab 75mg Q2W:Muvalaplin 240mg daily	0	0	0	0	0	0	0	0	11.9	11.9	0	0	0	0	0	0	0	0	0	0	0	0	16.67	0	0	0	0	0	0	0	0	0	0	0	0	11.9	0	0	0	0	0	0	11.9	0	0	0	0	0	0
Alirocumab 300mg Q4W:Muvalaplin 240mg daily	0	0	0	0	0	0	0	0	0	0	0	0	0	0	0	0	0	22.73	0	0	0	0	31.82	0	0	0	0	0	0	0	0	0	0	0	0	0	0	0	0	0	0	0	22.73	0	0	0	22.73	0	0
Muvalaplin 60mg daily:Muvalaplin 240mg daily	0	0	0	0	0	0	0	0	0	0	0	0	0	0	0	0	0	0	0	0	0	0	100	0	0	0	0	0	0	0	0	0	0	0	0	0	0	0	0	0	0	0	0	0	0	0	0	0	0
Zerlasiran 300mg Q8W:Muvalaplin 240mg daily	0	0	0	0	0	0	0	0	0	0	0	0	0	0	0	0	0	0	0	0	0	0	58.33	0	0	41.67	0	0	0	0	0	0	0	0	0	0	0	0	0	0	0	0	0	0	0	0	0	0	0
Lepodisiran 96mg Q6M:Muvalaplin 240mg daily	0	0	0	0	0	0	0	0	0	0	0	0	0	0	0	0	0	0	0	0	0	0	58.33	0	0	0	41.67	0	0	0	0	0	0	0	0	0	0	0	0	0	0	0	0	0	0	0	0	0	0
Lepodisiran 400mg Q6M:Muvalaplin 240mg daily	0	0	0	0	0	0	0	0	0	0	0	0	0	0	0	0	0	0	0	0	0	0	58.33	0	0	0	41.67	0	0	0	0	0	0	0	0	0	0	0	0	0	0	0	0	0	0	0	0	0	0
Inclisiran 300mg Q3M:Muvalaplin 240mg daily	0	0	0	0	0	0	0	0	0	0	0	0	0	0	0	0	0	0	0	0	0	0	31.82	0	0	0	0	0	0	0	0	0	22.73	0	22.73	0	0	0	0	0	0	0	0	0	0	0	0	0	0
Pelacarsen 80mg QW:Muvalaplin 240mg daily	0	0	0	0	0	0	0	0	0	0	0	0	0	0	0	0	0	0	0	0	0	0	58.33	0	0	0	0	0	0	0	0	0	0	0	0	0	0	0	0	0	0	0	0	0	0	0	0	0	0
Pelacarsen 200mg QW:Muvalaplin 240mg daily	0	0	0	0	0	0	0	0	0	0	0	0	0	0	0	0	0	0	0	0	0	0	58.33	0	0	0	0	0	0	0	0	0	0	0	0	0	0	0	0	0	0	0	0	0	0	0	0	0	0
Placebo:Zerlasiran 300mg Q8W	0	0	0	0	0	0	0	0	0	0	0	0	0	0	0	0	0	0	0	0	0	0	0	0	0	100	0	0	0	0	0	0	0	0	0	0	0	0	0	0	0	0	0	0	0	0	0	0	0
Evolocumab 420mg Q4W:Zerlasiran 300mg Q8W	5.26	0	5.26	0	1.75	8.77	0	0	0	0	8.77	0	0	5.26	8.77	0	0	0	0	0	5.26	5.26	0	0	0	7.02	0	0	0	8.77	0	0	0	0	0	0	8.77	0	0	0	5.26	1.75	0	0	0	0	0	0	0
Alirocumab 150mg Q2W:Zerlasiran 300mg Q8W	0	6.98	0	6.98	2.33	2.33	0	0	0	0	2.33	0	0	0	2.33	0	0	6.98	0	0	0	0	0	0	0	9.3	0	0	0	2.33	0	0	0	6.98	0	0	2.33	0	0	2.33	0	2.33	0	0	0	6.98	6.98	0	0
Evolocumab 140mg Q2W:Zerlasiran 300mg Q8W	2.13	0	2.13	0	6.38	10.64	0	0	0	0	10.64	0	0	2.13	10.64	0	0	0	0	0	2.13	2.13	0	0	0	8.51	0	0	0	10.64	0	0	0	0	0	0	10.64	0	0	0	2.13	6.38	0	0	0	0	0	0	0
Alirocumab 75mg Q2W:Zerlasiran 300mg Q8W	0	2.7	0	2.7	0	0	0	0	8.11	8.11	0	0	0	0	0	0	0	2.7	0	0	0	0	0	0	0	10.81	0	0	0	0	0	0	0	2.7	0	8.11	0	0	0	0	0	0	8.11	0	0	2.7	2.7	0	0
Alirocumab 300mg Q4W:Zerlasiran 300mg Q8W	0	4	0	4	0	0	0	0	0	0	0	0	0	0	0	0	0	20	0	0	0	0	0	0	0	16	0	0	0	0	0	0	0	4	0	0	0	0	0	0	0	0	12	0	0	4	20	0	0
Muvalaplin 60mg daily:Zerlasiran 300mg Q8W	0	0	0	0	0	0	0	0	0	0	0	0	0	0	0	0	0	0	0	0	0	0	55.56	0	0	44.44	0	0	0	0	0	0	0	0	0	0	0	0	0	0	0	0	0	0	0	0	0	0	0
Muvalaplin 240mg daily:Zerlasiran 300mg Q8W	0	0	0	0	0	0	0	0	0	0	0	0	0	0	0	0	0	0	0	0	0	0	55.56	0	0	44.44	0	0	0	0	0	0	0	0	0	0	0	0	0	0	0	0	0	0	0	0	0	0	0
Lepodisiran 96mg Q6M:Zerlasiran 300mg Q8W	0	0	0	0	0	0	0	0	0	0	0	0	0	0	0	0	0	0	0	0	0	0	0	0	0	44.44	55.56	0	0	0	0	0	0	0	0	0	0	0	0	0	0	0	0	0	0	0	0	0	0
Lepodisiran 400mg Q6M:Zerlasiran 300mg Q8W	0	0	0	0	0	0	0	0	0	0	0	0	0	0	0	0	0	0	0	0	0	0	0	0	0	44.44	55.56	0	0	0	0	0	0	0	0	0	0	0	0	0	0	0	0	0	0	0	0	0	0
Inclisiran 300mg Q3M:Zerlasiran 300mg Q8W	0	0	0	0	0	0	0	0	0	0	0	0	0	0	0	0	0	0	0	0	0	0	0	0	0	25	0	0	0	0	0	0	25	0	25	0	0	0	0	0	0	0	0	0	0	0	0	0	0
Pelacarsen 80mg QW:Zerlasiran 300mg Q8W	0	0	0	0	0	0	0	0	0	0	0	0	0	0	0	0	0	0	0	0	0	0	0	0	0	50	0	0	0	0	0	0	0	0	0	0	0	0	0	0	0	0	0	0	0	0	0	0	0
Pelacarsen 200mg QW:Zerlasiran 300mg Q8W	0	0	0	0	0	0	0	0	0	0	0	0	0	0	0	0	0	0	0	0	0	0	0	0	0	50	0	0	0	0	0	0	0	0	0	0	0	0	0	0	0	0	0	0	0	0	0	0	0
Placebo:Lepodisiran 96mg Q6M	0	0	0	0	0	0	0	0	0	0	0	0	0	0	0	0	0	0	0	0	0	0	0	0	0	0	100	0	0	0	0	0	0	0	0	0	0	0	0	0	0	0	0	0	0	0	0	0	0
Evolocumab 420mg Q4W:Lepodisiran 96mg Q6M	7.02	0	7.02	0	0	7.02	0	0	0	0	7.02	0	0	7.02	7.02	0	0	0	0	0	7.02	7.02	0	0	0	0	8.77	0	0	7.02	0	0	0	0	0	0	7.02	0	0	0	7.02	0	0	0	0	0	0	0	0
Alirocumab 150mg Q2W:Lepodisiran 96mg Q6M	0	8.89	0	8.89	0	0	0	0	0	0	0	0	0	0	0	0	0	8.89	0	0	0	0	0	0	0	0	11.11	0	0	0	0	0	0	8.89	0	0	0	0	0	0	0	0	0	0	0	8.89	8.89	0	0
Evolocumab 140mg Q2W:Lepodisiran 96mg Q6M	0	0	0	0	10.81	10.81	0	0	0	0	10.81	0	0	0	10.81	0	0	0	0	0	0	0	0	0	0	0	13.51	0	0	10.81	0	0	0	0	0	0	10.81	0	0	0	0	10.81	0	0	0	0	0	0	0
Alirocumab 75mg Q2W:Lepodisiran 96mg Q6M	0	0	0	0	0	0	0	0	12.12	12.12	0	0	0	0	0	0	0	0	0	0	0	0	0	0	0	0	15.15	0	0	0	0	0	0	0	0	12.12	0	0	0	0	0	0	12.12	0	0	0	0	0	0
Alirocumab 300mg Q4W:Lepodisiran 96mg Q6M	0	0	0	0	0	0	0	0	0	0	0	0	0	0	0	0	0	23.53	0	0	0	0	0	0	0	0	29.41	0	0	0	0	0	0	0	0	0	0	0	0	0	0	0	23.53	0	0	0	23.53	0	0
Muvalaplin 60mg daily:Lepodisiran 96mg Q6M	0	0	0	0	0	0	0	0	0	0	0	0	0	0	0	0	0	0	0	0	0	0	44.44	0	0	0	55.56	0	0	0	0	0	0	0	0	0	0	0	0	0	0	0	0	0	0	0	0	0	0
Muvalaplin 240mg daily:Lepodisiran 96mg Q6M	0	0	0	0	0	0	0	0	0	0	0	0	0	0	0	0	0	0	0	0	0	0	44.44	0	0	0	55.56	0	0	0	0	0	0	0	0	0	0	0	0	0	0	0	0	0	0	0	0	0	0
Zerlasiran 300mg Q8W:Lepodisiran 96mg Q6M	0	0	0	0	0	0	0	0	0	0	0	0	0	0	0	0	0	0	0	0	0	0	0	0	0	44.44	55.56	0	0	0	0	0	0	0	0	0	0	0	0	0	0	0	0	0	0	0	0	0	0
Lepodisiran 400mg Q6M:Lepodisiran 96mg Q6M	0	0	0	0	0	0	0	0	0	0	0	0	0	0	0	0	0	0	0	0	0	0	0	0	0	0	100	0	0	0	0	0	0	0	0	0	0	0	0	0	0	0	0	0	0	0	0	0	0
Inclisiran 300mg Q3M:Lepodisiran 96mg Q6M	0	0	0	0	0	0	0	0	0	0	0	0	0	0	0	0	0	0	0	0	0	0	0	0	0	0	29.41	0	0	0	0	0	23.53	0	23.53	0	0	0	0	0	0	0	0	0	0	0	0	0	0
Pelacarsen 80mg QW:Lepodisiran 96mg Q6M	0	0	0	0	0	0	0	0	0	0	0	0	0	0	0	0	0	0	0	0	0	0	0	0	0	0	55.56	0	0	0	0	0	0	0	0	0	0	0	0	0	0	0	0	0	0	0	0	0	0
Pelacarsen 200mg QW:Lepodisiran 96mg Q6M	0	0	0	0	0	0	0	0	0	0	0	0	0	0	0	0	0	0	0	0	0	0	0	0	0	0	55.56	0	0	0	0	0	0	0	0	0	0	0	0	0	0	0	0	0	0	0	0	0	0
Placebo:Lepodisiran 400mg Q6M	0	0	0	0	0	0	0	0	0	0	0	0	0	0	0	0	0	0	0	0	0	0	0	0	0	0	100	0	0	0	0	0	0	0	0	0	0	0	0	0	0	0	0	0	0	0	0	0	0
Evolocumab 420mg Q4W:Lepodisiran 400mg Q6M	6.94	0	6.94	0	0	6.94	0	0	0	0	6.94	0	0	6.94	6.94	0	0	0	0	0	6.94	6.94	0	0	0	0	9.72	0	0	6.94	0	0	0	0	0	0	6.94	0	0	0	6.94	0	0	0	0	0	0	0	0
Alirocumab 150mg Q2W:Lepodisiran 400mg Q6M	0	8.77	0	8.77	0	0	0	0	0	0	0	0	0	0	0	0	0	8.77	0	0	0	0	0	0	0	0	12.28	0	0	0	0	0	0	8.77	0	0	0	0	0	0	0	0	0	0	0	8.77	8.77	0	0
Evolocumab 140mg Q2W:Lepodisiran 400mg Q6M	0	0	0	0	10.64	10.64	0	0	0	0	10.64	0	0	0	10.64	0	0	0	0	0	0	0	0	0	0	0	14.89	0	0	10.64	0	0	0	0	0	0	10.64	0	0	0	0	10.64	0	0	0	0	0	0	0
Alirocumab 75mg Q2W:Lepodisiran 400mg Q6M	0	0	0	0	0	0	0	0	11.9	11.9	0	0	0	0	0	0	0	0	0	0	0	0	0	0	0	0	16.67	0	0	0	0	0	0	0	0	11.9	0	0	0	0	0	0	11.9	0	0	0	0	0	0
Alirocumab 300mg Q4W:Lepodisiran 400mg Q6M	0	0	0	0	0	0	0	0	0	0	0	0	0	0	0	0	0	22.73	0	0	0	0	0	0	0	0	31.82	0	0	0	0	0	0	0	0	0	0	0	0	0	0	0	22.73	0	0	0	22.73	0	0
Muvalaplin 60mg daily:Lepodisiran 400mg Q6M	0	0	0	0	0	0	0	0	0	0	0	0	0	0	0	0	0	0	0	0	0	0	41.67	0	0	0	58.33	0	0	0	0	0	0	0	0	0	0	0	0	0	0	0	0	0	0	0	0	0	0
Muvalaplin 240mg daily:Lepodisiran 400mg Q6M	0	0	0	0	0	0	0	0	0	0	0	0	0	0	0	0	0	0	0	0	0	0	41.67	0	0	0	58.33	0	0	0	0	0	0	0	0	0	0	0	0	0	0	0	0	0	0	0	0	0	0
Zerlasiran 300mg Q8W:Lepodisiran 400mg Q6M	0	0	0	0	0	0	0	0	0	0	0	0	0	0	0	0	0	0	0	0	0	0	0	0	0	41.67	58.33	0	0	0	0	0	0	0	0	0	0	0	0	0	0	0	0	0	0	0	0	0	0
Lepodisiran 96mg Q6M:Lepodisiran 400mg Q6M	0	0	0	0	0	0	0	0	0	0	0	0	0	0	0	0	0	0	0	0	0	0	0	0	0	0	100	0	0	0	0	0	0	0	0	0	0	0	0	0	0	0	0	0	0	0	0	0	0
Inclisiran 300mg Q3M:Lepodisiran 400mg Q6M	0	0	0	0	0	0	0	0	0	0	0	0	0	0	0	0	0	0	0	0	0	0	0	0	0	0	31.82	0	0	0	0	0	22.73	0	22.73	0	0	0	0	0	0	0	0	0	0	0	0	0	0
Pelacarsen 80mg QW:Lepodisiran 400mg Q6M	0	0	0	0	0	0	0	0	0	0	0	0	0	0	0	0	0	0	0	0	0	0	0	0	0	0	58.33	0	0	0	0	0	0	0	0	0	0	0	0	0	0	0	0	0	0	0	0	0	0
Pelacarsen 200mg QW:Lepodisiran 400mg Q6M	0	0	0	0	0	0	0	0	0	0	0	0	0	0	0	0	0	0	0	0	0	0	0	0	0	0	58.33	0	0	0	0	0	0	0	0	0	0	0	0	0	0	0	0	0	0	0	0	0	0
Placebo:Inclisiran 300mg Q3M	0	0	0	0	0	0	0	0	0	0	0	0	0	0	0	0	0	0	0	0	0	0	0	0	0	0	0	0	0	0	0	0	33.33	0	33.33	0	0	0	0	0	0	0	0	0	0	0	0	0	0
Evolocumab 420mg Q4W:Inclisiran 300mg Q3M	4.62	0	4.62	0	1.54	7.69	0	0	0	0	7.69	0	0	4.62	7.69	0	0	0	0	0	4.62	4.62	0	0	0	0	0	0	0	7.69	0	0	6.15	0	6.15	0	7.69	0	0	0	4.62	1.54	0	0	0	0	0	0	0
Alirocumab 150mg Q2W:Inclisiran 300mg Q3M	0	5.88	0	5.88	1.96	1.96	0	0	0	0	1.96	0	0	0	1.96	0	0	5.88	0	0	0	0	0	0	0	0	0	0	0	1.96	0	0	7.84	5.88	7.84	0	1.96	0	0	1.96	0	1.96	0	0	0	5.88	5.88	0	0
Evolocumab 140mg Q2W:Inclisiran 300mg Q3M	1.82	0	1.82	0	5.45	9.09	0	0	0	0	9.09	0	0	1.82	9.09	0	0	0	0	0	1.82	1.82	0	0	0	0	0	0	0	9.09	0	0	7.27	0	7.27	0	9.09	0	0	0	1.82	5.45	0	0	0	0	0	0	0
Alirocumab 75mg Q2W:Inclisiran 300mg Q3M	0	2.22	0	2.22	0	0	0	0	6.67	6.67	0	0	0	0	0	0	0	2.22	0	0	0	0	0	0	0	0	0	0	0	0	0	0	8.89	2.22	8.89	6.67	0	0	0	0	0	0	6.67	0	0	2.22	2.22	0	0
Alirocumab 300mg Q4W:Inclisiran 300mg Q3M	0	3.03	0	3.03	0	0	0	0	0	0	0	0	0	0	0	0	0	15.15	0	0	0	0	0	0	0	0	0	0	0	0	0	0	12.12	3.03	12.12	0	0	0	0	0	0	0	9.09	0	0	3.03	15.15	0	0
Muvalaplin 60mg daily:Inclisiran 300mg Q3M	0	0	0	0	0	0	0	0	0	0	0	0	0	0	0	0	0	0	0	0	0	0	29.41	0	0	0	0	0	0	0	0	0	23.53	0	23.53	0	0	0	0	0	0	0	0	0	0	0	0	0	0
Muvalaplin 240mg daily:Inclisiran 300mg Q3M	0	0	0	0	0	0	0	0	0	0	0	0	0	0	0	0	0	0	0	0	0	0	29.41	0	0	0	0	0	0	0	0	0	23.53	0	23.53	0	0	0	0	0	0	0	0	0	0	0	0	0	0
Zerlasiran 300mg Q8W:Inclisiran 300mg Q3M	0	0	0	0	0	0	0	0	0	0	0	0	0	0	0	0	0	0	0	0	0	0	0	0	0	25	0	0	0	0	0	0	25	0	25	0	0	0	0	0	0	0	0	0	0	0	0	0	0
Lepodisiran 96mg Q6M:Inclisiran 300mg Q3M	0	0	0	0	0	0	0	0	0	0	0	0	0	0	0	0	0	0	0	0	0	0	0	0	0	0	29.41	0	0	0	0	0	23.53	0	23.53	0	0	0	0	0	0	0	0	0	0	0	0	0	0
Lepodisiran 400mg Q6M:Inclisiran 300mg Q3M	0	0	0	0	0	0	0	0	0	0	0	0	0	0	0	0	0	0	0	0	0	0	0	0	0	0	29.41	0	0	0	0	0	23.53	0	23.53	0	0	0	0	0	0	0	0	0	0	0	0	0	0
Pelacarsen 80mg QW:Inclisiran 300mg Q3M	0	0	0	0	0	0	0	0	0	0	0	0	0	0	0	0	0	0	0	0	0	0	0	0	0	0	0	0	0	0	0	0	25	0	25	0	0	0	0	0	0	0	0	0	0	0	0	0	0
Pelacarsen 200mg QW:Inclisiran 300mg Q3M	0	0	0	0	0	0	0	0	0	0	0	0	0	0	0	0	0	0	0	0	0	0	0	0	0	0	0	0	0	0	0	0	25	0	25	0	0	0	0	0	0	0	0	0	0	0	0	0	0
Placebo:Pelacarsen 80mg QW	0	0	0	0	0	0	0	0	0	0	0	0	0	0	0	0	0	0	0	0	0	0	0	0	0	0	0	0	0	0	0	0	0	0	0	0	0	0	0	0	0	0	0	0	0	0	0	0	0
Evolocumab 420mg Q4W:Pelacarsen 80mg QW	5.26	0	5.26	0	1.75	8.77	0	0	0	0	8.77	0	0	5.26	8.77	0	0	0	0	0	5.26	5.26	0	0	0	0	0	0	0	8.77	0	0	0	0	0	0	8.77	0	0	0	5.26	1.75	0	0	0	0	0	0	0
Alirocumab 150mg Q2W:Pelacarsen 80mg QW	0	6.98	0	6.98	2.33	2.33	0	0	0	0	2.33	0	0	0	2.33	0	0	6.98	0	0	0	0	0	0	0	0	0	0	0	2.33	0	0	0	6.98	0	0	2.33	0	0	2.33	0	2.33	0	0	0	6.98	6.98	0	0
Evolocumab 140mg Q2W:Pelacarsen 80mg QW	2.13	0	2.13	0	6.38	10.64	0	0	0	0	10.64	0	0	2.13	10.64	0	0	0	0	0	2.13	2.13	0	0	0	0	0	0	0	10.64	0	0	0	0	0	0	10.64	0	0	0	2.13	6.38	0	0	0	0	0	0	0
Alirocumab 75mg Q2W:Pelacarsen 80mg QW	0	2.7	0	2.7	0	0	0	0	8.11	8.11	0	0	0	0	0	0	0	2.7	0	0	0	0	0	0	0	0	0	0	0	0	0	0	0	2.7	0	8.11	0	0	0	0	0	0	8.11	0	0	2.7	2.7	0	0
Alirocumab 300mg Q4W:Pelacarsen 80mg QW	0	4	0	4	0	0	0	0	0	0	0	0	0	0	0	0	0	20	0	0	0	0	0	0	0	0	0	0	0	0	0	0	0	4	0	0	0	0	0	0	0	0	12	0	0	4	20	0	0
Muvalaplin 60mg daily:Pelacarsen 80mg QW	0	0	0	0	0	0	0	0	0	0	0	0	0	0	0	0	0	0	0	0	0	0	55.56	0	0	0	0	0	0	0	0	0	0	0	0	0	0	0	0	0	0	0	0	0	0	0	0	0	0
Muvalaplin 240mg daily:Pelacarsen 80mg QW	0	0	0	0	0	0	0	0	0	0	0	0	0	0	0	0	0	0	0	0	0	0	55.56	0	0	0	0	0	0	0	0	0	0	0	0	0	0	0	0	0	0	0	0	0	0	0	0	0	0
Zerlasiran 300mg Q8W:Pelacarsen 80mg QW	0	0	0	0	0	0	0	0	0	0	0	0	0	0	0	0	0	0	0	0	0	0	0	0	0	50	0	0	0	0	0	0	0	0	0	0	0	0	0	0	0	0	0	0	0	0	0	0	0
Lepodisiran 96mg Q6M:Pelacarsen 80mg QW	0	0	0	0	0	0	0	0	0	0	0	0	0	0	0	0	0	0	0	0	0	0	0	0	0	0	55.56	0	0	0	0	0	0	0	0	0	0	0	0	0	0	0	0	0	0	0	0	0	0
Lepodisiran 400mg Q6M:Pelacarsen 80mg QW	0	0	0	0	0	0	0	0	0	0	0	0	0	0	0	0	0	0	0	0	0	0	0	0	0	0	55.56	0	0	0	0	0	0	0	0	0	0	0	0	0	0	0	0	0	0	0	0	0	0
Inclisiran 300mg Q3M:Pelacarsen 80mg QW	0	0	0	0	0	0	0	0	0	0	0	0	0	0	0	0	0	0	0	0	0	0	0	0	0	0	0	0	0	0	0	0	25	0	25	0	0	0	0	0	0	0	0	0	0	0	0	0	0
Pelacarsen 200mg QW:Pelacarsen 80mg QW	0	0	0	0	0	0	0	0	0	0	0	0	0	0	0	0	0	0	0	0	0	0	0	0	0	0	0	0	0	0	0	0	0	0	0	0	0	0	0	0	0	0	0	0	0	0	0	0	0
Placebo:Pelacarsen 200mg QW	0	0	0	0	0	0	0	0	0	0	0	0	0	0	0	0	0	0	0	0	0	0	0	0	0	0	0	0	0	0	0	0	0	0	0	0	0	0	0	0	0	0	0	0	0	0	0	0	0
Evolocumab 420mg Q4W:Pelacarsen 200mg QW	5.26	0	5.26	0	1.75	8.77	0	0	0	0	8.77	0	0	5.26	8.77	0	0	0	0	0	5.26	5.26	0	0	0	0	0	0	0	8.77	0	0	0	0	0	0	8.77	0	0	0	5.26	1.75	0	0	0	0	0	0	0
Alirocumab 150mg Q2W:Pelacarsen 200mg QW	0	6.98	0	6.98	2.33	2.33	0	0	0	0	2.33	0	0	0	2.33	0	0	6.98	0	0	0	0	0	0	0	0	0	0	0	2.33	0	0	0	6.98	0	0	2.33	0	0	2.33	0	2.33	0	0	0	6.98	6.98	0	0
Evolocumab 140mg Q2W:Pelacarsen 200mg QW	2.13	0	2.13	0	6.38	10.64	0	0	0	0	10.64	0	0	2.13	10.64	0	0	0	0	0	2.13	2.13	0	0	0	0	0	0	0	10.64	0	0	0	0	0	0	10.64	0	0	0	2.13	6.38	0	0	0	0	0	0	0
Alirocumab 75mg Q2W:Pelacarsen 200mg QW	0	2.7	0	2.7	0	0	0	0	8.11	8.11	0	0	0	0	0	0	0	2.7	0	0	0	0	0	0	0	0	0	0	0	0	0	0	0	2.7	0	8.11	0	0	0	0	0	0	8.11	0	0	2.7	2.7	0	0
Alirocumab 300mg Q4W:Pelacarsen 200mg QW	0	4	0	4	0	0	0	0	0	0	0	0	0	0	0	0	0	20	0	0	0	0	0	0	0	0	0	0	0	0	0	0	0	4	0	0	0	0	0	0	0	0	12	0	0	4	20	0	0
Muvalaplin 60mg daily:Pelacarsen 200mg QW	0	0	0	0	0	0	0	0	0	0	0	0	0	0	0	0	0	0	0	0	0	0	55.56	0	0	0	0	0	0	0	0	0	0	0	0	0	0	0	0	0	0	0	0	0	0	0	0	0	0
Muvalaplin 240mg daily:Pelacarsen 200mg QW	0	0	0	0	0	0	0	0	0	0	0	0	0	0	0	0	0	0	0	0	0	0	55.56	0	0	0	0	0	0	0	0	0	0	0	0	0	0	0	0	0	0	0	0	0	0	0	0	0	0
Zerlasiran 300mg Q8W:Pelacarsen 200mg QW	0	0	0	0	0	0	0	0	0	0	0	0	0	0	0	0	0	0	0	0	0	0	0	0	0	50	0	0	0	0	0	0	0	0	0	0	0	0	0	0	0	0	0	0	0	0	0	0	0
Lepodisiran 96mg Q6M:Pelacarsen 200mg QW	0	0	0	0	0	0	0	0	0	0	0	0	0	0	0	0	0	0	0	0	0	0	0	0	0	0	55.56	0	0	0	0	0	0	0	0	0	0	0	0	0	0	0	0	0	0	0	0	0	0
Lepodisiran 400mg Q6M:Pelacarsen 200mg QW	0	0	0	0	0	0	0	0	0	0	0	0	0	0	0	0	0	0	0	0	0	0	0	0	0	0	55.56	0	0	0	0	0	0	0	0	0	0	0	0	0	0	0	0	0	0	0	0	0	0
Inclisiran 300mg Q3M:Pelacarsen 200mg QW	0	0	0	0	0	0	0	0	0	0	0	0	0	0	0	0	0	0	0	0	0	0	0	0	0	0	0	0	0	0	0	0	25	0	25	0	0	0	0	0	0	0	0	0	0	0	0	0	0
Pelacarsen 80mg QW:Pelacarsen 200mg QW	0	0	0	0	0	0	0	0	0	0	0	0	0	0	0	0	0	0	0	0	0	0	0	0	0	0	0	0	0	0	0	0	0	0	0	0	0	0	0	0	0	0	0	0	0	0	0	0	0
Alirocumab 150mg:Inclisiran 300mg	0	6.38	0	6.38	0	0	0	0	2.13	2.13	0	0	0	0	0	0	0	6.38	0	0	0	0	0	0	0	0	0	0	0	0	0	0	0	6.38	8.51	2.13	0	0	0	0	0	0	2.13	0	0	6.38	6.38	0	0
Evolocumab 140mg:Inclisiran 300mg	1.96	0	1.96	0	5.88	9.8	0	0	0	0	9.8	0	0	1.96	9.8	0	0	0	0	0	1.96	1.96	0	0	0	0	0	0	0	9.8	0	0	0	0	7.84	0	9.8	0	0	0	1.96	5.88	0	0	0	0	0	0	0
Alirocumab 75mg:Inclisiran 300mg	0	2.44	0	2.44	0	0	0	0	7.32	7.32	0	0	0	0	0	0	0	2.44	0	0	0	0	0	0	0	0	0	0	0	0	0	0	0	2.44	9.76	7.32	0	0	0	0	0	0	7.32	0	0	2.44	2.44	0	0
Alirocumab 300mg:Inclisiran 300mg	0	3.45	0	3.45	0	0	0	0	0	0	0	0	0	0	0	0	0	17.24	0	0	0	0	0	0	0	0	0	0	0	0	0	0	0	3.45	13.79	0	0	0	0	0	0	0	10.34	0	0	3.45	17.24	0	0
Muvalaplin 60mg:Inclisiran 300mg	0	0	0	0	0	0	0	0	0	0	0	0	0	0	0	0	0	0	0	0	0	0	38.46	0	0	0	0	0	0	0	0	0	0	0	30.77	0	0	0	0	0	0	0	0	0	0	0	0	0	0
Muvalaplin 240mg:Inclisiran 300mg	0	0	0	0	0	0	0	0	0	0	0	0	0	0	0	0	0	0	0	0	0	0	38.46	0	0	0	0	0	0	0	0	0	0	0	30.77	0	0	0	0	0	0	0	0	0	0	0	0	0	0
Zerlasiran 300mg:Inclisiran 300mg	0	0	0	0	0	0	0	0	0	0	0	0	0	0	0	0	0	0	0	0	0	0	0	0	0	33.33	0	0	0	0	0	0	0	0	33.33	0	0	0	0	0	0	0	0	0	0	0	0	0	0
Lepodisiran 96mg:Inclisiran 300mg	0	0	0	0	0	0	0	0	0	0	0	0	0	0	0	0	0	0	0	0	0	0	0	0	0	0	38.46	0	0	0	0	0	0	0	30.77	0	0	0	0	0	0	0	0	0	0	0	0	0	0
Lepodisiran 400mg:Inclisiran 300mg	0	0	0	0	0	0	0	0	0	0	0	0	0	0	0	0	0	0	0	0	0	0	0	0	0	0	38.46	0	0	0	0	0	0	0	30.77	0	0	0	0	0	0	0	0	0	0	0	0	0	0
Inclisiran 300mg:Inclisiran 300mg	0	0	0	0	0	0	0	0	0	0	0	0	0	0	0	0	0	0	0	0	0	0	0	0	0	0	0	0	0	0	0	0	33.33	0	33.33	0	0	0	0	0	0	0	0	0	0	0	0	0	0
Alirocumab 150mg+Statin:Inclisiran 300mg	2.15	0	2.15	0	4.78	9.09	0	0	0	0	9.09	0	0	2.15	9.09	0	0	0	0	0	2.15	2.15	0	0	0	0	0	0	0	9.09	0	0	0	0	6.94	0	9.09	0	0	6.94	2.15	4.78	0	0	0	0	0	0	0
Pelacarsen 80mg:Inclisiran 300mg	0	0	0	0	0	0	0	0	0	0	0	0	0	0	0	0	0	0	0	0	0	0	0	0	0	0	0	0	0	0	0	0	0	0	33.33	0	0	0	0	0	0	0	0	0	0	0	0	0	0
Pelacarsen 200mg:Inclisiran 300mg	0	0	0	0	0	0	0	0	0	0	0	0	0	0	0	0	0	0	0	0	0	0	0	0	0	0	0	0	0	0	0	0	0	0	33.33	0	0	0	0	0	0	0	0	0	0	0	0	0	0
Placebo:Alirocumab 150mg+Statin	2.99	0	2.99	0	4.48	10.45	0	0	0	0	10.45	0	0	2.99	10.45	0	0	0	0	0	2.99	2.99	0	0	0	0	0	0	0	10.45	0	0	0	0	0	0	10.45	0	0	7.46	2.99	4.48	0	0	0	0	0	0	0
Evolocumab 420mg:Alirocumab 150mg+Statin	3.08	0	3.08	0	3.08	10.77	0	0	0	0	10.77	0	0	3.08	10.77	0	0	0	0	0	3.08	3.08	0	0	0	0	0	0	0	10.77	0	0	0	0	0	0	10.77	0	0	7.69	3.08	3.08	0	0	0	0	0	0	0
Alirocumab 150mg:Alirocumab 150mg+Statin	1.81	4.22	1.81	4.22	2.41	6.02	0	0	0	0	6.02	0	0	1.81	6.02	0	0	4.22	0	0	1.81	1.81	0	0	0	0	0	0	0	6.02	0	0	0	4.22	0	0	6.02	0	0	4.22	1.81	2.41	0	0	0	4.22	4.22	0	0
Evolocumab 140mg:Alirocumab 150mg+Statin	0	0	0	0	0	0	0	0	0	0	0	0	0	0	0	0	0	0	0	0	0	0	0	0	0	0	0	0	0	0	0	0	0	0	0	0	0	0	0	100	0	0	0	0	0	0	0	0	0
Alirocumab 75mg:Alirocumab 150mg+Statin	2.07	0	2.07	0	2.76	6.9	0	0	4.83	4.83	6.9	0	0	2.07	6.9	0	0	0	0	0	2.07	2.07	0	0	0	0	0	0	0	6.9	0	0	0	0	0	4.83	6.9	0	0	4.83	2.07	2.76	4.83	0	0	0	0	0	0
Alirocumab 300mg:Alirocumab 150mg+Statin	2.56	0	2.56	0	3.42	8.55	0	0	0	0	8.55	0	0	2.56	8.55	0	0	5.98	0	0	2.56	2.56	0	0	0	0	0	0	0	8.55	0	0	0	0	0	0	8.55	0	0	5.98	2.56	3.42	5.98	0	0	0	5.98	0	0
Muvalaplin 60mg:Alirocumab 150mg+Statin	2.91	0	2.91	0	3.88	9.71	0	0	0	0	9.71	0	0	2.91	9.71	0	0	0	0	0	2.91	2.91	6.8	0	0	0	0	0	0	9.71	0	0	0	0	0	0	9.71	0	0	6.8	2.91	3.88	0	0	0	0	0	0	0
Muvalaplin 240mg:Alirocumab 150mg+Statin	2.91	0	2.91	0	3.88	9.71	0	0	0	0	9.71	0	0	2.91	9.71	0	0	0	0	0	2.91	2.91	6.8	0	0	0	0	0	0	9.71	0	0	0	0	0	0	9.71	0	0	6.8	2.91	3.88	0	0	0	0	0	0	0
Zerlasiran 300mg:Alirocumab 150mg+Statin	2.91	0	2.91	0	3.88	9.71	0	0	0	0	9.71	0	0	2.91	9.71	0	0	0	0	0	2.91	2.91	0	0	0	6.8	0	0	0	9.71	0	0	0	0	0	0	9.71	0	0	6.8	2.91	3.88	0	0	0	0	0	0	0
Lepodisiran 96mg:Alirocumab 150mg+Statin	2.91	0	2.91	0	3.88	9.71	0	0	0	0	9.71	0	0	2.91	9.71	0	0	0	0	0	2.91	2.91	0	0	0	0	6.8	0	0	9.71	0	0	0	0	0	0	9.71	0	0	6.8	2.91	3.88	0	0	0	0	0	0	0
Lepodisiran 400mg:Alirocumab 150mg+Statin	2.91	0	2.91	0	3.88	9.71	0	0	0	0	9.71	0	0	2.91	9.71	0	0	0	0	0	2.91	2.91	0	0	0	0	6.8	0	0	9.71	0	0	0	0	0	0	9.71	0	0	6.8	2.91	3.88	0	0	0	0	0	0	0
Inclisiran 300mg:Alirocumab 150mg+Statin	2.91	0	2.91	0	3.88	9.71	0	0	0	0	9.71	0	0	2.91	9.71	0	0	0	0	0	2.91	2.91	0	0	0	0	0	0	0	9.71	0	0	6.8	0	0	0	9.71	0	0	6.8	2.91	3.88	0	0	0	0	0	0	0
Inclisiran 300mg:Alirocumab 150mg+Statin	2.73	0	2.73	0	3.64	9.09	0	0	0	0	9.09	0	0	2.73	9.09	0	0	0	0	0	2.73	2.73	0	0	0	0	0	0	0	9.09	0	0	0	0	6.36	0	9.09	0	0	6.36	2.73	3.64	0	0	0	0	0	0	0
Pelacarsen 80mg:Alirocumab 150mg+Statin	2.91	0	2.91	0	3.88	9.71	0	0	0	0	9.71	0	0	2.91	9.71	0	0	0	0	0	2.91	2.91	0	0	0	0	0	0	0	9.71	0	0	0	0	0	0	9.71	0	0	6.8	2.91	3.88	0	0	0	0	0	0	0
Pelacarsen 200mg:Alirocumab 150mg+Statin	2.91	0	2.91	0	3.88	9.71	0	0	0	0	9.71	0	0	2.91	9.71	0	0	0	0	0	2.91	2.91	0	0	0	0	0	0	0	9.71	0	0	0	0	0	0	9.71	0	0	6.8	2.91	3.88	0	0	0	0	0	0	0
Placebo:Pelacarsen 80mg	0	0	0	0	0	0	0	0	0	0	0	0	0	0	0	0	0	0	0	0	0	0	0	0	0	0	0	0	0	0	0	0	0	0	0	0	0	0	0	0	0	0	0	0	0	0	0	0	0
Evolocumab 420mg:Pelacarsen 80mg	5.26	0	5.26	0	1.75	8.77	0	0	0	0	8.77	0	0	5.26	8.77	0	0	0	0	0	5.26	5.26	0	0	0	0	0	0	0	8.77	0	0	0	0	0	0	8.77	0	0	0	5.26	1.75	0	0	0	0	0	0	0
Alirocumab 150mg:Pelacarsen 80mg	0	6.98	0	6.98	0	0	0	0	2.33	2.33	0	0	0	0	0	0	0	6.98	0	0	0	0	0	0	0	0	0	0	0	0	0	0	0	6.98	0	2.33	0	0	0	0	0	0	2.33	0	0	6.98	6.98	0	0
Evolocumab 140mg:Pelacarsen 80mg	2.13	0	2.13	0	6.38	10.64	0	0	0	0	10.64	0	0	2.13	10.64	0	0	0	0	0	2.13	2.13	0	0	0	0	0	0	0	10.64	0	0	0	0	0	0	10.64	0	0	0	2.13	6.38	0	0	0	0	0	0	0
Alirocumab 75mg:Pelacarsen 80mg	0	2.7	0	2.7	0	0	0	0	8.11	8.11	0	0	0	0	0	0	0	2.7	0	0	0	0	0	0	0	0	0	0	0	0	0	0	0	2.7	0	8.11	0	0	0	0	0	0	8.11	0	0	2.7	2.7	0	0
Alirocumab 300mg:Pelacarsen 80mg	0	4	0	4	0	0	0	0	0	0	0	0	0	0	0	0	0	20	0	0	0	0	0	0	0	0	0	0	0	0	0	0	0	4	0	0	0	0	0	0	0	0	12	0	0	4	20	0	0
Muvalaplin 60mg:Pelacarsen 80mg	0	0	0	0	0	0	0	0	0	0	0	0	0	0	0	0	0	0	0	0	0	0	55.56	0	0	0	0	0	0	0	0	0	0	0	0	0	0	0	0	0	0	0	0	0	0	0	0	0	0
Muvalaplin 240mg:Pelacarsen 80mg	0	0	0	0	0	0	0	0	0	0	0	0	0	0	0	0	0	0	0	0	0	0	55.56	0	0	0	0	0	0	0	0	0	0	0	0	0	0	0	0	0	0	0	0	0	0	0	0	0	0
Zerlasiran 300mg:Pelacarsen 80mg	0	0	0	0	0	0	0	0	0	0	0	0	0	0	0	0	0	0	0	0	0	0	0	0	0	50	0	0	0	0	0	0	0	0	0	0	0	0	0	0	0	0	0	0	0	0	0	0	0
Lepodisiran 96mg:Pelacarsen 80mg	0	0	0	0	0	0	0	0	0	0	0	0	0	0	0	0	0	0	0	0	0	0	0	0	0	0	55.56	0	0	0	0	0	0	0	0	0	0	0	0	0	0	0	0	0	0	0	0	0	0
Lepodisiran 400mg:Pelacarsen 80mg	0	0	0	0	0	0	0	0	0	0	0	0	0	0	0	0	0	0	0	0	0	0	0	0	0	0	55.56	0	0	0	0	0	0	0	0	0	0	0	0	0	0	0	0	0	0	0	0	0	0
Inclisiran 300mg:Pelacarsen 80mg	0	0	0	0	0	0	0	0	0	0	0	0	0	0	0	0	0	0	0	0	0	0	0	0	0	0	0	0	0	0	0	0	50	0	0	0	0	0	0	0	0	0	0	0	0	0	0	0	0
Inclisiran 300mg:Pelacarsen 80mg	0	0	0	0	0	0	0	0	0	0	0	0	0	0	0	0	0	0	0	0	0	0	0	0	0	0	0	0	0	0	0	0	0	0	33.33	0	0	0	0	0	0	0	0	0	0	0	0	0	0
Alirocumab 150mg+Statin:Pelacarsen 80mg	2.31	0	2.31	0	5.14	9.77	0	0	0	0	9.77	0	0	2.31	9.77	0	0	0	0	0	2.31	2.31	0	0	0	0	0	0	0	9.77	0	0	0	0	0	0	9.77	0	0	7.46	2.31	5.14	0	0	0	0	0	0	0
Pelacarsen 200mg:Pelacarsen 80mg	0	0	0	0	0	0	0	0	0	0	0	0	0	0	0	0	0	0	0	0	0	0	0	0	0	0	0	0	0	0	0	0	0	0	0	0	0	0	0	0	0	0	0	0	0	0	0	0	0
Placebo:Pelacarsen 200mg	0	0	0	0	0	0	0	0	0	0	0	0	0	0	0	0	0	0	0	0	0	0	0	0	0	0	0	0	0	0	0	0	0	0	0	0	0	0	0	0	0	0	0	0	0	0	0	0	0
Evolocumab 420mg:Pelacarsen 200mg	5.26	0	5.26	0	1.75	8.77	0	0	0	0	8.77	0	0	5.26	8.77	0	0	0	0	0	5.26	5.26	0	0	0	0	0	0	0	8.77	0	0	0	0	0	0	8.77	0	0	0	5.26	1.75	0	0	0	0	0	0	0
Alirocumab 150mg:Pelacarsen 200mg	0	6.98	0	6.98	0	0	0	0	2.33	2.33	0	0	0	0	0	0	0	6.98	0	0	0	0	0	0	0	0	0	0	0	0	0	0	0	6.98	0	2.33	0	0	0	0	0	0	2.33	0	0	6.98	6.98	0	0
Evolocumab 140mg:Pelacarsen 200mg	2.13	0	2.13	0	6.38	10.64	0	0	0	0	10.64	0	0	2.13	10.64	0	0	0	0	0	2.13	2.13	0	0	0	0	0	0	0	10.64	0	0	0	0	0	0	10.64	0	0	0	2.13	6.38	0	0	0	0	0	0	0
Alirocumab 75mg:Pelacarsen 200mg	0	2.7	0	2.7	0	0	0	0	8.11	8.11	0	0	0	0	0	0	0	2.7	0	0	0	0	0	0	0	0	0	0	0	0	0	0	0	2.7	0	8.11	0	0	0	0	0	0	8.11	0	0	2.7	2.7	0	0
Alirocumab 300mg:Pelacarsen 200mg	0	4	0	4	0	0	0	0	0	0	0	0	0	0	0	0	0	20	0	0	0	0	0	0	0	0	0	0	0	0	0	0	0	4	0	0	0	0	0	0	0	0	12	0	0	4	20	0	0
Muvalaplin 60mg:Pelacarsen 200mg	0	0	0	0	0	0	0	0	0	0	0	0	0	0	0	0	0	0	0	0	0	0	55.56	0	0	0	0	0	0	0	0	0	0	0	0	0	0	0	0	0	0	0	0	0	0	0	0	0	0
Muvalaplin 240mg:Pelacarsen 200mg	0	0	0	0	0	0	0	0	0	0	0	0	0	0	0	0	0	0	0	0	0	0	55.56	0	0	0	0	0	0	0	0	0	0	0	0	0	0	0	0	0	0	0	0	0	0	0	0	0	0
Zerlasiran 300mg:Pelacarsen 200mg	0	0	0	0	0	0	0	0	0	0	0	0	0	0	0	0	0	0	0	0	0	0	0	0	0	50	0	0	0	0	0	0	0	0	0	0	0	0	0	0	0	0	0	0	0	0	0	0	0
Lepodisiran 96mg:Pelacarsen 200mg	0	0	0	0	0	0	0	0	0	0	0	0	0	0	0	0	0	0	0	0	0	0	0	0	0	0	55.56	0	0	0	0	0	0	0	0	0	0	0	0	0	0	0	0	0	0	0	0	0	0
Lepodisiran 400mg:Pelacarsen 200mg	0	0	0	0	0	0	0	0	0	0	0	0	0	0	0	0	0	0	0	0	0	0	0	0	0	0	55.56	0	0	0	0	0	0	0	0	0	0	0	0	0	0	0	0	0	0	0	0	0	0
Inclisiran 300mg:Pelacarsen 200mg	0	0	0	0	0	0	0	0	0	0	0	0	0	0	0	0	0	0	0	0	0	0	0	0	0	0	0	0	0	0	0	0	50	0	0	0	0	0	0	0	0	0	0	0	0	0	0	0	0
Inclisiran 300mg:Pelacarsen 200mg	0	0	0	0	0	0	0	0	0	0	0	0	0	0	0	0	0	0	0	0	0	0	0	0	0	0	0	0	0	0	0	0	0	0	33.33	0	0	0	0	0	0	0	0	0	0	0	0	0	0
Alirocumab 150mg+Statin:Pelacarsen 200mg	2.31	0	2.31	0	5.14	9.77	0	0	0	0	9.77	0	0	2.31	9.77	0	0	0	0	0	2.31	2.31	0	0	0	0	0	0	0	9.77	0	0	0	0	0	0	9.77	0	0	7.46	2.31	5.14	0	0	0	0	0	0	0
Pelacarsen 80mg:Pelacarsen 200mg	0	0	0	0	0	0	0	0	0	0	0	0	0	0	0	0	0	0	0	0	0	0	0	0	0	0	0	0	0	0	0	0	0	0	0	0	0	0	0	0	0	0	0	0	0	0	0	0	0
[truncated: 16 more columns]

## Sheet: Cholesterol Evaluation
Cholesterol Evaluation
Comparison	Within_Study_Bias	Reporting_Bias	Indirectness	Imprecision	Heterogeneity	Incoherence	Overall_Confidence	Reason_for_downgrade
Evolocumab 420mg Q4W:Placebo	No concerns	No concerns	No concerns	Some concerns	Major concerns	No concerns	Low	Imprecision, Heterogeneity
Alirocumab 150mg Q2W:Placebo	No concerns	No concerns	No concerns	Some concerns	Major concerns	No concerns	Low	Imprecision, Heterogeneity
Evolocumab 140mg Q2W:Placebo	No concerns	No concerns	No concerns	Some concerns	Major concerns	No concerns	Low	Imprecision, Heterogeneity
Alirocumab 75mg Q2W:Placebo	No concerns	No concerns	No concerns	Some concerns	Major concerns	No concerns	Low	Imprecision, Heterogeneity
Alirocumab 300mg Q4W:Placebo	No concerns	No concerns	No concerns	Some concerns	Major concerns	No concerns	Low	Imprecision, Heterogeneity
Muvalaplin 60mg daily:Placebo	No concerns	Some concerns	No concerns	Major concerns	Major concerns	No concerns	Very low	Reporting bias, Imprecision, Heterogeneity
Muvalaplin 240mg daily:Placebo	No concerns	Some concerns	No concerns	Major concerns	Major concerns	No concerns	Very low	Reporting bias, Imprecision, Heterogeneity
Placebo:Zerlasiran 300mg Q8W	No concerns	Some concerns	Some concerns	Major concerns	Major concerns	No concerns	Very low	Reporting bias, Indirectness, Imprecision, Heterogeneity
Lepodisiran 96mg Q6M:Placebo	No concerns	Some concerns	No concerns	Major concerns	Major concerns	No concerns	Very low	Reporting bias, Imprecision, Heterogeneity
Lepodisiran 400mg Q6M:Placebo	No concerns	Some concerns	No concerns	Major concerns	Major concerns	No concerns	Very low	Reporting bias, Imprecision, Heterogeneity
Inclisiran 300mg Q3M:Placebo	No concerns	Some concerns	No concerns	Some concerns	Major concerns	No concerns	Low	Reporting bias, Imprecision, Heterogeneity
Pelacarsen 80mg QW:Placebo	No concerns	Some concerns	No concerns	Major concerns	Major concerns	No concerns	Very low	Reporting bias, Imprecision, Heterogeneity
Pelacarsen 200mg QW:Placebo	Some concerns	Some concerns	No concerns	Major concerns	Major concerns	No concerns	Very low	Within-study bias, Reporting bias, Imprecision, Heterogeneity
Alirocumab 150mg Q2W:Evolocumab 420mg Q4W	No concerns	No concerns	No concerns	Major concerns	Major concerns	No concerns	Very low	Imprecision, Heterogeneity
Evolocumab 140mg Q2W:Evolocumab 420mg Q4W	No concerns	No concerns	No concerns	Major concerns	Major concerns	No concerns	Very low	Imprecision, Heterogeneity
Alirocumab 75mg Q2W:Evolocumab 420mg Q4W	No concerns	No concerns	No concerns	Major concerns	Major concerns	No concerns	Very low	Imprecision, Heterogeneity
Alirocumab 300mg Q4W:Evolocumab 420mg Q4W	No concerns	No concerns	No concerns	Major concerns	Major concerns	No concerns	Very low	Imprecision, Heterogeneity
Evolocumab 420mg Q4W:Muvalaplin 60mg daily	No concerns	No concerns	No concerns	Some concerns	Major concerns	No concerns	Low	Imprecision, Heterogeneity
Evolocumab 420mg Q4W:Muvalaplin 240mg daily	No concerns	No concerns	No concerns	Some concerns	Major concerns	No concerns	Low	Imprecision, Heterogeneity
Evolocumab 420mg Q4W:Zerlasiran 300mg Q8W	No concerns	No concerns	No concerns	Major concerns	Major concerns	No concerns	Very low	Imprecision, Heterogeneity
Evolocumab 420mg Q4W:Lepodisiran 96mg Q6M	No concerns	No concerns	No concerns	Some concerns	Major concerns	No concerns	Low	Imprecision, Heterogeneity
Evolocumab 420mg Q4W:Lepodisiran 400mg Q6M	No concerns	No concerns	No concerns	Some concerns	Major concerns	No concerns	Low	Imprecision, Heterogeneity
Evolocumab 420mg Q4W:Inclisiran 300mg Q3M	No concerns	No concerns	No concerns	Major concerns	Major concerns	No concerns	Very low	Imprecision, Heterogeneity
Evolocumab 420mg Q4W:Pelacarsen 80mg QW	No concerns	No concerns	No concerns	Some concerns	Major concerns	No concerns	Low	Imprecision, Heterogeneity
Evolocumab 420mg Q4W:Pelacarsen 200mg QW	No concerns	No concerns	No concerns	Major concerns	Major concerns	No concerns	Very low	Imprecision, Heterogeneity
Alirocumab 150mg Q2W:Evolocumab 140mg Q2W	No concerns	No concerns	No concerns	Major concerns	Major concerns	No concerns	Very low	Imprecision, Heterogeneity
Alirocumab 150mg Q2W:Alirocumab 75mg Q2W	Some concerns	No concerns	No concerns	Major concerns	Major concerns	No concerns	Very low	Within-study bias, Imprecision, Heterogeneity
Alirocumab 150mg Q2W:Alirocumab 300mg Q4W	No concerns	No concerns	No concerns	Some concerns	Major concerns	No concerns	Low	Imprecision, Heterogeneity
Alirocumab 150mg Q2W:Muvalaplin 60mg daily	No concerns	No concerns	No concerns	Some concerns	Major concerns	No concerns	Low	Imprecision, Heterogeneity
Alirocumab 150mg Q2W:Muvalaplin 240mg daily	No concerns	No concerns	No concerns	Some concerns	Major concerns	No concerns	Low	Imprecision, Heterogeneity
Alirocumab 150mg Q2W:Zerlasiran 300mg Q8W	No concerns	No concerns	No concerns	Some concerns	Major concerns	No concerns	Low	Imprecision, Heterogeneity
Alirocumab 150mg Q2W:Lepodisiran 96mg Q6M	No concerns	No concerns	No concerns	Some concerns	Major concerns	No concerns	Low	Imprecision, Heterogeneity
Alirocumab 150mg Q2W:Lepodisiran 400mg Q6M	No concerns	No concerns	No concerns	Some concerns	Major concerns	No concerns	Low	Imprecision, Heterogeneity
Alirocumab 150mg Q2W:Inclisiran 300mg Q3M	No concerns	No concerns	No concerns	Major concerns	Major concerns	No concerns	Very low	Imprecision, Heterogeneity
Alirocumab 150mg Q2W:Pelacarsen 80mg QW	No concerns	No concerns	No concerns	Some concerns	Major concerns	No concerns	Low	Imprecision, Heterogeneity
Alirocumab 150mg Q2W:Pelacarsen 200mg QW	No concerns	No concerns	No concerns	Major concerns	Major concerns	No concerns	Very low	Imprecision, Heterogeneity
Alirocumab 75mg Q2W:Evolocumab 140mg Q2W	No concerns	No concerns	No concerns	Major concerns	Major concerns	No concerns	Very low	Imprecision, Heterogeneity
Alirocumab 300mg Q4W:Evolocumab 140mg Q2W	No concerns	No concerns	No concerns	Major concerns	Major concerns	No concerns	Very low	Imprecision, Heterogeneity
Evolocumab 140mg Q2W:Muvalaplin 60mg daily	No concerns	No concerns	No concerns	Some concerns	Major concerns	No concerns	Low	Imprecision, Heterogeneity
Evolocumab 140mg Q2W:Muvalaplin 240mg daily	No concerns	No concerns	No concerns	Some concerns	Major concerns	No concerns	Low	Imprecision, Heterogeneity
Evolocumab 140mg Q2W:Zerlasiran 300mg Q8W	No concerns	No concerns	No concerns	Major concerns	Major concerns	No concerns	Very low	Imprecision, Heterogeneity
Evolocumab 140mg Q2W:Lepodisiran 96mg Q6M	No concerns	No concerns	No concerns	Some concerns	Major concerns	No concerns	Low	Imprecision, Heterogeneity
Evolocumab 140mg Q2W:Lepodisiran 400mg Q6M	No concerns	No concerns	No concerns	Some concerns	Major concerns	No concerns	Low	Imprecision, Heterogeneity
Evolocumab 140mg Q2W:Inclisiran 300mg Q3M	No concerns	No concerns	No concerns	Major concerns	Major concerns	No concerns	Very low	Imprecision, Heterogeneity
Evolocumab 140mg Q2W:Pelacarsen 80mg QW	No concerns	No concerns	No concerns	Some concerns	Major concerns	No concerns	Low	Imprecision, Heterogeneity
Evolocumab 140mg Q2W:Pelacarsen 200mg QW	No concerns	No concerns	No concerns	Major concerns	Major concerns	No concerns	Very low	Imprecision, Heterogeneity
Alirocumab 300mg Q4W:Alirocumab 75mg Q2W	No concerns	No concerns	No concerns	Major concerns	Major concerns	No concerns	Very low	Imprecision, Heterogeneity
Alirocumab 75mg Q2W:Muvalaplin 60mg daily	No concerns	No concerns	No concerns	Some concerns	Major concerns	No concerns	Low	Imprecision, Heterogeneity
Alirocumab 75mg Q2W:Muvalaplin 240mg daily	No concerns	No concerns	No concerns	Major concerns	Major concerns	No concerns	Very low	Imprecision, Heterogeneity
Alirocumab 75mg Q2W:Zerlasiran 300mg Q8W	No concerns	No concerns	No concerns	Major concerns	Major concerns	No concerns	Very low	Imprecision, Heterogeneity
Alirocumab 75mg Q2W:Lepodisiran 96mg Q6M	No concerns	No concerns	No concerns	Some concerns	Major concerns	No concerns	Low	Imprecision, Heterogeneity
Alirocumab 75mg Q2W:Lepodisiran 400mg Q6M	No concerns	No concerns	No concerns	Some concerns	Major concerns	No concerns	Low	Imprecision, Heterogeneity
Alirocumab 75mg Q2W:Inclisiran 300mg Q3M	No concerns	No concerns	No concerns	Major concerns	Major concerns	No concerns	Very low	Imprecision, Heterogeneity
Alirocumab 75mg Q2W:Pelacarsen 80mg QW	No concerns	No concerns	No concerns	Some concerns	Major concerns	No concerns	Low	Imprecision, Heterogeneity
Alirocumab 75mg Q2W:Pelacarsen 200mg QW	No concerns	No concerns	No concerns	Major concerns	Major concerns	No concerns	Very low	Imprecision, Heterogeneity
Alirocumab 300mg Q4W:Muvalaplin 60mg daily	No concerns	No concerns	No concerns	Major concerns	Major concerns	No concerns	Very low	Imprecision, Heterogeneity
Alirocumab 300mg Q4W:Muvalaplin 240mg daily	No concerns	No concerns	No concerns	Major concerns	Major concerns	No concerns	Very low	Imprecision, Heterogeneity
Alirocumab 300mg Q4W:Zerlasiran 300mg Q8W	No concerns	No concerns	No concerns	Major concerns	Major concerns	No concerns	Very low	Imprecision, Heterogeneity
Alirocumab 300mg Q4W:Lepodisiran 96mg Q6M	No concerns	No concerns	No concerns	Major concerns	Major concerns	No concerns	Very low	Imprecision, Heterogeneity
Alirocumab 300mg Q4W:Lepodisiran 400mg Q6M	No concerns	No concerns	No concerns	Major concerns	Major concerns	No concerns	Very low	Imprecision, Heterogeneity
Alirocumab 300mg Q4W:Inclisiran 300mg Q3M	No concerns	No concerns	No concerns	Major concerns	Major concerns	No concerns	Very low	Imprecision, Heterogeneity
Alirocumab 300mg Q4W:Pelacarsen 80mg QW	No concerns	No concerns	No concerns	Major concerns	Major concerns	No concerns	Very low	Imprecision, Heterogeneity
Alirocumab 300mg Q4W:Pelacarsen 200mg QW	No concerns	No concerns	No concerns	Major concerns	Major concerns	No concerns	Very low	Imprecision, Heterogeneity
Muvalaplin 240mg daily:Muvalaplin 60mg daily	No concerns	Some concerns	No concerns	Major concerns	Major concerns	No concerns	Very low	Reporting bias, Imprecision, Heterogeneity
Muvalaplin 60mg daily:Zerlasiran 300mg Q8W	No concerns	Some concerns	No concerns	Major concerns	Major concerns	No concerns	Very low	Reporting bias, Imprecision, Heterogeneity
Lepodisiran 96mg Q6M:Muvalaplin 60mg daily	No concerns	Some concerns	No concerns	Major concerns	Major concerns	No concerns	Very low	Reporting bias, Imprecision, Heterogeneity
Lepodisiran 400mg Q6M:Muvalaplin 60mg daily	No concerns	Some concerns	No concerns	Major concerns	Major concerns	No concerns	Very low	Reporting bias, Imprecision, Heterogeneity
Inclisiran 300mg Q3M:Muvalaplin 60mg daily	No concerns	Some concerns	No concerns	Major concerns	Major concerns	No concerns	Very low	Reporting bias, Imprecision, Heterogeneity
Muvalaplin 60mg daily:Pelacarsen 80mg QW	No concerns	Some concerns	No concerns	Major concerns	Major concerns	No concerns	Very low	Reporting bias, Imprecision, Heterogeneity
Muvalaplin 60mg daily:Pelacarsen 200mg QW	No concerns	Some concerns	No concerns	Major concerns	Major concerns	No concerns	Very low	Reporting bias, Imprecision, Heterogeneity
Muvalaplin 240mg daily:Zerlasiran 300mg Q8W	No concerns	Some concerns	No concerns	Major concerns	Major concerns	No concerns	Very low	Reporting bias, Imprecision, Heterogeneity
Lepodisiran 96mg Q6M:Muvalaplin 240mg daily	No concerns	Some concerns	No concerns	Major concerns	Major concerns	No concerns	Very low	Reporting bias, Imprecision, Heterogeneity
Lepodisiran 400mg Q6M:Muvalaplin 240mg daily	No concerns	Some concerns	No concerns	Major concerns	Major concerns	No concerns	Very low	Reporting bias, Imprecision, Heterogeneity
Inclisiran 300mg Q3M:Muvalaplin 240mg daily	No concerns	Some concerns	No concerns	Major concerns	Major concerns	No concerns	Very low	Reporting bias, Imprecision, Heterogeneity
Muvalaplin 240mg daily:Pelacarsen 80mg QW	No concerns	Some concerns	No concerns	Major concerns	Major concerns	No concerns	Very low	Reporting bias, Imprecision, Heterogeneity
Muvalaplin 240mg daily:Pelacarsen 200mg QW	No concerns	Some concerns	No concerns	Major concerns	Major concerns	No concerns	Very low	Reporting bias, Imprecision, Heterogeneity
Lepodisiran 96mg Q6M:Zerlasiran 300mg Q8W	No concerns	Some concerns	No concerns	Major concerns	Major concerns	No concerns	Very low	Reporting bias, Imprecision, Heterogeneity
Lepodisiran 400mg Q6M:Zerlasiran 300mg Q8W	No concerns	Some concerns	No concerns	Major concerns	Major concerns	No concerns	Very low	Reporting bias, Imprecision, Heterogeneity
Inclisiran 300mg Q3M:Zerlasiran 300mg Q8W	No concerns	Some concerns	No concerns	Major concerns	Major concerns	No concerns	Very low	Reporting bias, Imprecision, Heterogeneity
Pelacarsen 80mg QW:Zerlasiran 300mg Q8W	No concerns	Some concerns	No concerns	Major concerns	Major concerns	No concerns	Very low	Reporting bias, Imprecision, Heterogeneity
Pelacarsen 200mg QW:Zerlasiran 300mg Q8W	No concerns	Some concerns	No concerns	Major concerns	Major concerns	No concerns	Very low	Reporting bias, Imprecision, Heterogeneity
Lepodisiran 400mg Q6M:Lepodisiran 96mg Q6M	No concerns	Some concerns	No concerns	Major concerns	Major concerns	No concerns	Very low	Reporting bias, Imprecision, Heterogeneity
Inclisiran 300mg Q3M:Lepodisiran 96mg Q6M	No concerns	Some concerns	No concerns	Major concerns	Major concerns	No concerns	Very low	Reporting bias, Imprecision, Heterogeneity
Lepodisiran 96mg Q6M:Pelacarsen 80mg QW	No concerns	Some concerns	No concerns	Major concerns	Major concerns	No concerns	Very low	Reporting bias, Imprecision, Heterogeneity
Lepodisiran 96mg Q6M:Pelacarsen 200mg QW	No concerns	Some concerns	No concerns	Major concerns	Major concerns	No concerns	Very low	Reporting bias, Imprecision, Heterogeneity
Inclisiran 300mg Q3M:Lepodisiran 400mg Q6M	No concerns	Some concerns	No concerns	Major concerns	Major concerns	No concerns	Very low	Reporting bias, Imprecision, Heterogeneity
Lepodisiran 400mg Q6M:Pelacarsen 80mg QW	No concerns	Some concerns	No concerns	Major concerns	Major concerns	No concerns	Very low	Reporting bias, Imprecision, Heterogeneity
Lepodisiran 400mg Q6M:Pelacarsen 200mg QW	No concerns	Some concerns	No concerns	Major concerns	Major concerns	No concerns	Very low	Reporting bias, Imprecision, Heterogeneity
Inclisiran 300mg Q3M:Pelacarsen 80mg QW	No concerns	Some concerns	No concerns	Major concerns	Major concerns	No concerns	Very low	Reporting bias, Imprecision, Heterogeneity
Inclisiran 300mg Q3M:Pelacarsen 200mg QW	No concerns	Some concerns	No concerns	Major concerns	Major concerns	No concerns	Very low	Reporting bias, Imprecision, Heterogeneity
Pelacarsen 200mg QW:Pelacarsen 80mg QW	No concerns	Some concerns	No concerns	Major concerns	Major concerns	No concerns	Very low	Reporting bias, Imprecision, Heterogeneity
Muvalaplin 240mg:Pelacarsen 200mg	No concerns	Some concerns	No concerns	Major concerns	Major concerns	No concerns	Very low	Reporting bias, Imprecision, Heterogeneity
Lepodisiran 96mg:Zerlasiran 300mg	No concerns	Some concerns	No concerns	Major concerns	Major concerns	No concerns	Very low	Reporting bias, Imprecision, Heterogeneity
Lepodisiran 400mg:Zerlasiran 300mg	No concerns	Some concerns	No concerns	Major concerns	Major concerns	No concerns	Very low	Reporting bias, Imprecision, Heterogeneity
Inclisiran 300mg:Zerlasiran 300mg	No concerns	Some concerns	No concerns	Major concerns	Major concerns	No concerns	Very low	Reporting bias, Imprecision, Heterogeneity
Inclisiran 300mg:Zerlasiran 300mg	No concerns	Some concerns	No concerns	Some concerns	Major concerns	No concerns	Low	Reporting bias, Imprecision, Heterogeneity
Alirocumab 150mg+Statin:Zerlasiran 300mg	No concerns	No concerns	No concerns	Some concerns	Major concerns	No concerns	Low	Imprecision, Heterogeneity
Pelacarsen 80mg:Zerlasiran 300mg	No concerns	Some concerns	No concerns	Major concerns	Major concerns	No concerns	Very low	Reporting bias, Imprecision, Heterogeneity
Pelacarsen 200mg:Zerlasiran 300mg	No concerns	Some concerns	No concerns	Major concerns	Major concerns	No concerns	Very low	Reporting bias, Imprecision, Heterogeneity
Lepodisiran 400mg:Lepodisiran 96mg	No concerns	Some concerns	No concerns	Major concerns	Major concerns	No concerns	Very low	Reporting bias, Imprecision, Heterogeneity
Inclisiran 300mg:Lepodisiran 96mg	No concerns	Some concerns	No concerns	Major concerns	Major concerns	No concerns	Very low	Reporting bias, Imprecision, Heterogeneity
Inclisiran 300mg:Lepodisiran 96mg	No concerns	Some concerns	No concerns	Some concerns	Major concerns	No concerns	Low	Reporting bias, Imprecision, Heterogeneity
Alirocumab 150mg+Statin:Lepodisiran 96mg	No concerns	No concerns	No concerns	Some concerns	Major concerns	No concerns	Low	Imprecision, Heterogeneity
Lepodisiran 96mg:Pelacarsen 80mg	No concerns	Some concerns	No concerns	Major concerns	Major concerns	No concerns	Very low	Reporting bias, Imprecision, Heterogeneity
Lepodisiran 96mg:Pelacarsen 200mg	No concerns	Some concerns	No concerns	Major concerns	Major concerns	No concerns	Very low	Reporting bias, Imprecision, Heterogeneity
Inclisiran 300mg:Lepodisiran 400mg	No concerns	Some concerns	No concerns	Major concerns	Major concerns	No concerns	Very low	Reporting bias, Imprecision, Heterogeneity
Inclisiran 300mg:Lepodisiran 400mg	No concerns	Some concerns	No concerns	Some concerns	Major concerns	No concerns	Low	Reporting bias, Imprecision, Heterogeneity
Alirocumab 150mg+Statin:Lepodisiran 400mg	No concerns	No concerns	No concerns	Some concerns	Major concerns	No concerns	Low	Imprecision, Heterogeneity
Lepodisiran 400mg:Pelacarsen 80mg	No concerns	Some concerns	No concerns	Major concerns	Major concerns	No concerns	Very low	Reporting bias, Imprecision, Heterogeneity
Lepodisiran 400mg:Pelacarsen 200mg	No concerns	Some concerns	No concerns	Major concerns	Major concerns	No concerns	Very low	Reporting bias, Imprecision, Heterogeneity
Inclisiran 300mg:Inclisiran 300mg	No concerns	Some concerns	No concerns	Some concerns	Major concerns	No concerns	Low	Reporting bias, Imprecision, Heterogeneity
Alirocumab 150mg+Statin:Inclisiran 300mg	No concerns	No concerns	No concerns	Some concerns	Major concerns	No concerns	Low	Imprecision, Heterogeneity
Inclisiran 300mg:Pelacarsen 80mg	No concerns	Some concerns	No concerns	Major concerns	Major concerns	No concerns	Very low	Reporting bias, Imprecision, Heterogeneity
Inclisiran 300mg:Pelacarsen 200mg	Some concerns	Some concerns	No concerns	Major concerns	Major concerns	No concerns	Very low	Within-study bias, Reporting bias, Imprecision, Heterogeneity
Alirocumab 150mg+Statin:Inclisiran 300mg	No concerns	No concerns	No concerns	Some concerns	Major concerns	No concerns	Low	Imprecision, Heterogeneity
Inclisiran 300mg:Pelacarsen 80mg	No concerns	Some concerns	No concerns	Some concerns	Major concerns	No concerns	Low	Reporting bias, Imprecision, Heterogeneity
Inclisiran 300mg:Pelacarsen 200mg	No concerns	Some concerns	No concerns	Some concerns	Major concerns	No concerns	Low	Reporting bias, Imprecision, Heterogeneity
Alirocumab 150mg+Statin:Pelacarsen 80mg	No concerns	No concerns	No concerns	Some concerns	Major concerns	No concerns	Low	Imprecision, Heterogeneity
Alirocumab 150mg+Statin:Pelacarsen 200mg	No concerns	No concerns	No concerns	Some concerns	Major concerns	No concerns	Low	Imprecision, Heterogeneity
Pelacarsen 200mg:Pelacarsen 80mg	No concerns	Some concerns	No concerns	Major concerns	Major concerns	No concerns	Very low	Reporting bias, Imprecision, Heterogeneity

## Sheet: HDL Contribution matrix
HDL Contribution matrix
	Blom,2014	Blom,2020	Boccara,2020	Farnier,2016	Gao,2022	Ginsberg,2016	Heidemann,2022	Hirayama,2014	Hirayama,2014	Hirayama,2014	Kereiakes,2015	Kiyosue,2016	Kiyosue,2016	Kiyosue,2016	Koh,2018	Koren,2012	Koren,2012	Koren,2012	Koren,2014	Koren,2014	Koren,2014	Koskinas,2019	Lorenzatti,2019	Lorenzatti,2019	Lorenzatti,2019	McKenney,2012	McKenney,2012	McKenney,2012	Nicholls,2018	Nicholls,2022	Nicholls,2025	Nicholls,2025	Nicholls,2025	Nissen,2025	Nissen,2025	Nissen,2025	Raal,2012	Raal,2015	Raal,2015	Raal,2015	Raal,2024	Räber,2022	Ray,2017	Ray,2018	Robinson,2014	Robinson,2014	Robinson,2014	Robinson,2015	Rosenson,2019
Evolocumab 420mg Q4W:Placebo	5.83	0	5.83	0	0	0	0.42	6.67	0	0	0	6.67	0	0	0	6.67	0	0	6.67	0	0	5.83	6.67	0	0	0	0	0	5.83	5.83	0	0	0	0	0	0	5.83	6.67	0	0	0	0	0	0	6.67	0	0	0	5.83
Alirocumab 150mg Q2W:Placebo	0	10.09	0	0.72	0.72	10.09	0	0	0	0	0.72	0	0	0	0.72	0	0	0	0	0	0	0	0	0	0	11.17	0	0	0	0	0	0	0	0	0	0	0	0	0	0	0	10.09	0	0.72	0	0	0	10.09	0
Alirocumab 75mg Q2W:Placebo	0	0.8	0	11.25	11.25	0.8	0	0	0	0	11.25	0	0	0	11.25	0	0	0	0	0	0	0	0	0	0	1.45	0	0	0	0	0	0	0	0	0	0	0	0	0	0	0	0.8	0	11.25	0	0	0	0.8	0
Evolocumab 140mg Q2W:Placebo	0.67	0	0.67	0	0	0	9.4	10.74	0	0	0	10.74	0	0	0	10.74	0	0	10.74	0	0	0.67	10.74	0	0	0	0	0	0.67	0.67	0	0	0	0	0	0	0.67	10.74	0	0	0	0	0	0	10.74	0	0	0	0.67
Alirocumab 300mg Q4W:Placebo	0	1.74	0	0.7	0.7	1.74	0	0	0	0	0.7	0	0	0	0.7	0	0	0	0	0	0	0	0	0	0	28.57	0	0	0	0	0	0	0	0	0	0	0	0	0	0	0	1.74	0	0.7	0	0	0	1.74	0
Muvalaplin 60mg daily:Placebo	0	0	0	0	0	0	0	0	0	0	0	0	0	0	0	0	0	0	0	0	0	0	0	0	0	0	0	0	0	0	100	0	0	0	0	0	0	0	0	0	0	0	0	0	0	0	0	0	0
Muvalaplin 240mg daily:Placebo	0	0	0	0	0	0	0	0	0	0	0	0	0	0	0	0	0	0	0	0	0	0	0	0	0	0	0	0	0	0	100	0	0	0	0	0	0	0	0	0	0	0	0	0	0	0	0	0	0
Lepodisiran 96mg Q6M:Placebo	0	0	0	0	0	0	0	0	0	0	0	0	0	0	0	0	0	0	0	0	0	0	0	0	0	0	0	0	0	0	0	0	0	100	0	0	0	0	0	0	0	0	0	0	0	0	0	0	0
Lepodisiran 400mg Q6M:Placebo	0	0	0	0	0	0	0	0	0	0	0	0	0	0	0	0	0	0	0	0	0	0	0	0	0	0	0	0	0	0	0	0	0	100	0	0	0	0	0	0	0	0	0	0	0	0	0	0	0
Inclisiran 300mg Q3M:Placebo	0	0	0	0	0	0	0	0	0	0	0	0	0	0	0	0	0	0	0	0	0	0	0	0	0	0	0	0	0	0	0	0	0	0	0	0	0	0	0	0	33.33	0	33.33	0	0	0	0	0	0
Pelacarsen 80mg QW:Placebo	0	0	0	0	0	0	0	0	0	0	0	0	0	0	0	0	0	0	0	0	0	0	0	0	0	0	0	0	0	0	0	0	0	0	0	0	0	0	0	0	0	0	0	0	0	0	0	0	0
Pelacarsen 200mg QW:Placebo	0	0	0	0	0	0	0	0	0	0	0	0	0	0	0	0	0	0	0	0	0	0	0	0	0	0	0	0	0	0	0	0	0	0	0	0	0	0	0	0	0	0	0	0	0	0	0	0	0
Placebo:Evolocumab 420mg Q4W	5.83	0	5.83	0	0	0	0.42	6.67	0	0	0	6.67	0	0	0	6.67	0	0	6.67	0	0	5.83	6.67	0	0	0	0	0	5.83	5.83	0	0	0	0	0	0	5.83	6.67	0	0	0	0	0	0	6.67	0	0	0	5.83
Alirocumab 150mg Q2W:Evolocumab 420mg Q4W	3	4	3	0	0	4	1	5	0	0	0	5	0	0	0	5	0	0	5	0	0	3	5	0	0	4	0	0	3	3	0	0	0	0	0	0	3	5	0	0	0	4	0	0	5	0	0	4	3
Alirocumab 75mg Q2W:Evolocumab 420mg Q4W	3.12	0	3.12	4.17	4.17	0	1.04	5.21	0	0	4.17	5.21	0	0	4.17	5.21	0	0	5.21	0	0	3.12	5.21	0	0	0	0	0	3.12	3.12	0	0	0	0	0	0	3.12	5.21	0	0	0	0	0	4.17	5.21	0	0	0	3.12
Evolocumab 140mg Q2W:Evolocumab 420mg Q4W	1.11	0	1.11	0	0	0	1.11	12.55	0	0	0	12.55	0	0	0	12.55	0	0	12.55	0	0	1.11	12.55	0	0	0	0	0	1.11	1.11	0	0	0	0	0	0	1.11	12.55	0	0	0	0	0	0	12.55	0	0	0	1.11
Alirocumab 300mg Q4W:Evolocumab 420mg Q4W	3.95	0	3.95	0	0	0	1.32	6.58	0	0	0	6.58	0	0	0	6.58	0	0	6.58	0	0	3.95	6.58	0	0	5.26	0	0	3.95	3.95	0	0	0	0	0	0	3.95	6.58	0	0	0	0	0	0	6.58	0	0	0	3.95
Muvalaplin 60mg daily:Evolocumab 420mg Q4W	4.41	0	4.41	0	0	0	1.47	7.35	0	0	0	7.35	0	0	0	7.35	0	0	7.35	0	0	4.41	7.35	0	0	0	0	0	4.41	4.41	5.88	0	0	0	0	0	4.41	7.35	0	0	0	0	0	0	7.35	0	0	0	4.41
Muvalaplin 240mg daily:Evolocumab 420mg Q4W	4.41	0	4.41	0	0	0	1.47	7.35	0	0	0	7.35	0	0	0	7.35	0	0	7.35	0	0	4.41	7.35	0	0	0	0	0	4.41	4.41	5.88	0	0	0	0	0	4.41	7.35	0	0	0	0	0	0	7.35	0	0	0	4.41
Lepodisiran 96mg Q6M:Evolocumab 420mg Q4W	4.41	0	4.41	0	0	0	1.47	7.35	0	0	0	7.35	0	0	0	7.35	0	0	7.35	0	0	4.41	7.35	0	0	0	0	0	4.41	4.41	0	0	0	5.88	0	0	4.41	7.35	0	0	0	0	0	0	7.35	0	0	0	4.41
Lepodisiran 400mg Q6M:Evolocumab 420mg Q4W	4.41	0	4.41	0	0	0	1.47	7.35	0	0	0	7.35	0	0	0	7.35	0	0	7.35	0	0	4.41	7.35	0	0	0	0	0	4.41	4.41	0	0	0	5.88	0	0	4.41	7.35	0	0	0	0	0	0	7.35	0	0	0	4.41
Inclisiran 300mg Q3M:Evolocumab 420mg Q4W	3.95	0	3.95	0	0	0	1.32	6.58	0	0	0	6.58	0	0	0	6.58	0	0	6.58	0	0	3.95	6.58	0	0	0	0	0	3.95	3.95	0	0	0	0	0	0	3.95	6.58	0	0	5.26	0	5.26	0	6.58	0	0	0	3.95
Pelacarsen 80mg QW:Evolocumab 420mg Q4W	4.41	0	4.41	0	0	0	1.47	7.35	0	0	0	7.35	0	0	0	7.35	0	0	7.35	0	0	4.41	7.35	0	0	0	0	0	4.41	4.41	0	0	0	0	0	0	4.41	7.35	0	0	0	0	0	0	7.35	0	0	0	4.41
Pelacarsen 200mg QW:Evolocumab 420mg Q4W	4.41	0	4.41	0	0	0	1.47	7.35	0	0	0	7.35	0	0	0	7.35	0	0	7.35	0	0	4.41	7.35	0	0	0	0	0	4.41	4.41	0	0	0	0	0	0	4.41	7.35	0	0	0	0	0	0	7.35	0	0	0	4.41
Placebo:Alirocumab 150mg Q2W	0	10.09	0	0.72	0.72	10.09	0	0	0	0	0.72	0	0	0	0.72	0	0	0	0	0	0	0	0	0	0	11.17	0	0	0	0	0	0	0	0	0	0	0	0	0	0	0	10.09	0	0.72	0	0	0	10.09	0
Evolocumab 420mg Q4W:Alirocumab 150mg Q2W	4	3	4	1	1	3	0	4	0	0	1	4	0	0	1	4	0	0	4	0	0	4	4	0	0	3	0	0	4	4	0	0	0	0	0	0	4	4	0	0	0	3	0	1	4	0	0	3	4
Alirocumab 75mg Q2W:Alirocumab 150mg Q2W	0	3.26	0	4.35	4.35	3.26	0	0	0	0	4.35	0	0	0	4.35	0	0	0	0	0	0	0	0	0	0	5.43	0	0	0	0	0	0	0	0	0	0	0	0	0	0	0	3.26	0	4.35	0	0	0	3.26	0
Evolocumab 140mg Q2W:Alirocumab 150mg Q2W	0	4.17	0	1.39	1.39	4.17	5.56	5.56	0	0	1.39	5.56	0	0	1.39	5.56	0	0	5.56	0	0	0	5.56	0	0	4.17	0	0	0	0	0	0	0	0	0	0	0	5.56	0	0	0	4.17	0	1.39	5.56	0	0	4.17	0
Alirocumab 300mg Q4W:Alirocumab 150mg Q2W	0	2.88	0	0.96	0.96	2.88	0	0	0	0	0.96	0	0	0	0.96	0	0	0	0	0	0	0	0	0	0	33.65	0	0	0	0	0	0	0	0	0	0	0	0	0	0	0	2.88	0	0.96	0	0	0	2.88	0
Muvalaplin 60mg daily:Alirocumab 150mg Q2W	0	7.5	0	2.5	2.5	7.5	0	0	0	0	2.5	0	0	0	2.5	0	0	0	0	0	0	0	0	0	0	7.5	0	0	0	0	10	0	0	0	0	0	0	0	0	0	0	7.5	0	2.5	0	0	0	7.5	0
Muvalaplin 240mg daily:Alirocumab 150mg Q2W	0	7.5	0	2.5	2.5	7.5	0	0	0	0	2.5	0	0	0	2.5	0	0	0	0	0	0	0	0	0	0	7.5	0	0	0	0	10	0	0	0	0	0	0	0	0	0	0	7.5	0	2.5	0	0	0	7.5	0
Lepodisiran 96mg Q6M:Alirocumab 150mg Q2W	0	7.5	0	2.5	2.5	7.5	0	0	0	0	2.5	0	0	0	2.5	0	0	0	0	0	0	0	0	0	0	7.5	0	0	0	0	0	0	0	10	0	0	0	0	0	0	0	7.5	0	2.5	0	0	0	7.5	0
Lepodisiran 400mg Q6M:Alirocumab 150mg Q2W	0	7.5	0	2.5	2.5	7.5	0	0	0	0	2.5	0	0	0	2.5	0	0	0	0	0	0	0	0	0	0	7.5	0	0	0	0	0	0	0	10	0	0	0	0	0	0	0	7.5	0	2.5	0	0	0	7.5	0
Inclisiran 300mg Q3M:Alirocumab 150mg Q2W	0	6.25	0	2.08	2.08	6.25	0	0	0	0	2.08	0	0	0	2.08	0	0	0	0	0	0	0	0	0	0	6.25	0	0	0	0	0	0	0	0	0	0	0	0	0	0	8.33	6.25	8.33	2.08	0	0	0	6.25	0
Pelacarsen 80mg QW:Alirocumab 150mg Q2W	0	7.5	0	2.5	2.5	7.5	0	0	0	0	2.5	0	0	0	2.5	0	0	0	0	0	0	0	0	0	0	7.5	0	0	0	0	0	0	0	0	0	0	0	0	0	0	0	7.5	0	2.5	0	0	0	7.5	0
Pelacarsen 200mg QW:Alirocumab 150mg Q2W	0	7.5	0	2.5	2.5	7.5	0	0	0	0	2.5	0	0	0	2.5	0	0	0	0	0	0	0	0	0	0	7.5	0	0	0	0	0	0	0	0	0	0	0	0	0	0	0	7.5	0	2.5	0	0	0	7.5	0
Placebo:Alirocumab 75mg Q2W	0	1.16	0	10.82	10.82	1.16	0	0	0	0	10.82	0	0	0	10.82	0	0	0	0	0	0	0	0	0	0	1.78	0	0	0	0	0	0	0	0	0	0	0	0	0	0	0	1.16	0	10.82	0	0	0	1.16	0
Evolocumab 420mg Q4W:Alirocumab 75mg Q2W	4.03	1.61	4.03	2.42	2.42	1.61	0	4.03	0	0	2.42	4.03	0	0	2.42	4.03	0	0	4.03	0	0	4.03	4.03	0	0	1.61	0	0	4.03	4.03	0	0	0	0	0	0	4.03	4.03	0	0	0	1.61	0	2.42	4.03	0	0	1.61	4.03
Alirocumab 150mg Q2W:Alirocumab 75mg Q2W	0	3.36	0	4.25	4.25	3.36	0	0	0	0	4.25	0	0	0	4.25	0	0	0	0	0	0	0	0	0	0	5.15	0	0	0	0	0	0	0	0	0	0	0	0	0	0	0	3.36	0	4.25	0	0	0	3.36	0
Evolocumab 140mg Q2W:Alirocumab 75mg Q2W	0	2.25	0	3.37	3.37	2.25	5.62	5.62	0	0	3.37	5.62	0	0	3.37	5.62	0	0	5.62	0	0	0	5.62	0	0	2.25	0	0	0	0	0	0	0	0	0	0	0	5.62	0	0	0	2.25	0	3.37	5.62	0	0	2.25	0
Alirocumab 300mg Q4W:Alirocumab 75mg Q2W	0	3.39	0	5.08	5.08	3.39	0	0	0	0	5.08	0	0	0	5.08	0	0	0	0	0	0	0	0	0	0	11.86	0	0	0	0	0	0	0	0	0	0	0	0	0	0	0	3.39	0	5.08	0	0	0	3.39	0
Muvalaplin 60mg daily:Alirocumab 75mg Q2W	0	4.08	0	6.12	6.12	4.08	0	0	0	0	6.12	0	0	0	6.12	0	0	0	0	0	0	0	0	0	0	4.08	0	0	0	0	10.2	0	0	0	0	0	0	0	0	0	0	4.08	0	6.12	0	0	0	4.08	0
Muvalaplin 240mg daily:Alirocumab 75mg Q2W	0	4.08	0	6.12	6.12	4.08	0	0	0	0	6.12	0	0	0	6.12	0	0	0	0	0	0	0	0	0	0	4.08	0	0	0	0	10.2	0	0	0	0	0	0	0	0	0	0	4.08	0	6.12	0	0	0	4.08	0
Lepodisiran 96mg Q6M:Alirocumab 75mg Q2W	0	4.08	0	6.12	6.12	4.08	0	0	0	0	6.12	0	0	0	6.12	0	0	0	0	0	0	0	0	0	0	4.08	0	0	0	0	0	0	0	10.2	0	0	0	0	0	0	0	4.08	0	6.12	0	0	0	4.08	0
Lepodisiran 400mg Q6M:Alirocumab 75mg Q2W	0	4.08	0	6.12	6.12	4.08	0	0	0	0	6.12	0	0	0	6.12	0	0	0	0	0	0	0	0	0	0	4.08	0	0	0	0	0	0	0	10.2	0	0	0	0	0	0	0	4.08	0	6.12	0	0	0	4.08	0
Inclisiran 300mg Q3M:Alirocumab 75mg Q2W	0	3.39	0	5.08	5.08	3.39	0	0	0	0	5.08	0	0	0	5.08	0	0	0	0	0	0	0	0	0	0	3.39	0	0	0	0	0	0	0	0	0	0	0	0	0	0	8.47	3.39	8.47	5.08	0	0	0	3.39	0
Pelacarsen 80mg QW:Alirocumab 75mg Q2W	0	4.08	0	6.12	6.12	4.08	0	0	0	0	6.12	0	0	0	6.12	0	0	0	0	0	0	0	0	0	0	4.08	0	0	0	0	0	0	0	0	0	0	0	0	0	0	0	4.08	0	6.12	0	0	0	4.08	0
Pelacarsen 200mg QW:Alirocumab 75mg Q2W	0	4.08	0	6.12	6.12	4.08	0	0	0	0	6.12	0	0	0	6.12	0	0	0	0	0	0	0	0	0	0	4.08	0	0	0	0	0	0	0	0	0	0	0	0	0	0	0	4.08	0	6.12	0	0	0	4.08	0
Placebo:Evolocumab 140mg Q2W	0.93	0	0.93	0	0	0	8.72	10.59	0	0	0	10.59	0	0	0	10.59	0	0	10.59	0	0	0.93	10.59	0	0	0	0	0	0.93	0.93	0	0	0	0	0	0	0.93	10.59	0	0	0	0	0	0	10.59	0	0	0	0.93
Evolocumab 420mg Q4W:Evolocumab 140mg Q2W	1.11	0	1.11	0	0	0	1.11	12.55	0	0	0	12.55	0	0	0	12.55	0	0	12.55	0	0	1.11	12.55	0	0	0	0	0	1.11	1.11	0	0	0	0	0	0	1.11	12.55	0	0	0	0	0	0	12.55	0	0	0	1.11
Alirocumab 150mg Q2W:Evolocumab 140mg Q2W	1.69	4.24	1.69	0	0	4.24	2.54	5.93	0	0	0	5.93	0	0	0	5.93	0	0	5.93	0	0	1.69	5.93	0	0	4.24	0	0	1.69	1.69	0	0	0	0	0	0	1.69	5.93	0	0	0	4.24	0	0	5.93	0	0	4.24	1.69
Alirocumab 75mg Q2W:Evolocumab 140mg Q2W	1.77	0	1.77	4.42	4.42	0	2.65	6.19	0	0	4.42	6.19	0	0	4.42	6.19	0	0	6.19	0	0	1.77	6.19	0	0	0	0	0	1.77	1.77	0	0	0	0	0	0	1.77	6.19	0	0	0	0	0	4.42	6.19	0	0	0	1.77
Alirocumab 300mg Q4W:Evolocumab 140mg Q2W	2.27	0	2.27	0	0	0	3.41	7.95	0	0	0	7.95	0	0	0	7.95	0	0	7.95	0	0	2.27	7.95	0	0	5.68	0	0	2.27	2.27	0	0	0	0	0	0	2.27	7.95	0	0	0	0	0	0	7.95	0	0	0	2.27
Muvalaplin 60mg daily:Evolocumab 140mg Q2W	2.56	0	2.56	0	0	0	3.85	8.97	0	0	0	8.97	0	0	0	8.97	0	0	8.97	0	0	2.56	8.97	0	0	0	0	0	2.56	2.56	6.41	0	0	0	0	0	2.56	8.97	0	0	0	0	0	0	8.97	0	0	0	2.56
Muvalaplin 240mg daily:Evolocumab 140mg Q2W	2.56	0	2.56	0	0	0	3.85	8.97	0	0	0	8.97	0	0	0	8.97	0	0	8.97	0	0	2.56	8.97	0	0	0	0	0	2.56	2.56	6.41	0	0	0	0	0	2.56	8.97	0	0	0	0	0	0	8.97	0	0	0	2.56
Lepodisiran 96mg Q6M:Evolocumab 140mg Q2W	2.56	0	2.56	0	0	0	3.85	8.97	0	0	0	8.97	0	0	0	8.97	0	0	8.97	0	0	2.56	8.97	0	0	0	0	0	2.56	2.56	0	0	0	6.41	0	0	2.56	8.97	0	0	0	0	0	0	8.97	0	0	0	2.56
Lepodisiran 400mg Q6M:Evolocumab 140mg Q2W	2.56	0	2.56	0	0	0	3.85	8.97	0	0	0	8.97	0	0	0	8.97	0	0	8.97	0	0	2.56	8.97	0	0	0	0	0	2.56	2.56	0	0	0	6.41	0	0	2.56	8.97	0	0	0	0	0	0	8.97	0	0	0	2.56
Inclisiran 300mg Q3M:Evolocumab 140mg Q2W	2.27	0	2.27	0	0	0	3.41	7.95	0	0	0	7.95	0	0	0	7.95	0	0	7.95	0	0	2.27	7.95	0	0	0	0	0	2.27	2.27	0	0	0	0	0	0	2.27	7.95	0	0	5.68	0	5.68	0	7.95	0	0	0	2.27
Pelacarsen 80mg QW:Evolocumab 140mg Q2W	2.56	0	2.56	0	0	0	3.85	8.97	0	0	0	8.97	0	0	0	8.97	0	0	8.97	0	0	2.56	8.97	0	0	0	0	0	2.56	2.56	0	0	0	0	0	0	2.56	8.97	0	0	0	0	0	0	8.97	0	0	0	2.56
Pelacarsen 200mg QW:Evolocumab 140mg Q2W	2.56	0	2.56	0	0	0	3.85	8.97	0	0	0	8.97	0	0	0	8.97	0	0	8.97	0	0	2.56	8.97	0	0	0	0	0	2.56	2.56	0	0	0	0	0	0	2.56	8.97	0	0	0	0	0	0	8.97	0	0	0	2.56
Placebo:Alirocumab 300mg Q4W	0	2.34	0	0.78	0.78	2.34	0	0	0	0	0.78	0	0	0	0.78	0	0	0	0	0	0	0	0	0	0	27.34	0	0	0	0	0	0	0	0	0	0	0	0	0	0	0	2.34	0	0.78	0	0	0	2.34	0
Evolocumab 420mg Q4W:Alirocumab 300mg Q4W	3.7	2.55	3.7	1.15	1.15	2.55	0	3.7	0	0	1.15	3.7	0	0	1.15	3.7	0	0	3.7	0	0	3.7	3.7	0	0	6.26	0	0	3.7	3.7	0	0	0	0	0	0	3.7	3.7	0	0	0	2.55	0	1.15	3.7	0	0	2.55	3.7
Alirocumab 150mg Q2W:Alirocumab 300mg Q4W	0	2.88	0	0.96	0.96	2.88	0	0	0	0	0.96	0	0	0	0.96	0	0	0	0	0	0	0	0	0	0	33.65	0	0	0	0	0	0	0	0	0	0	0	0	0	0	0	2.88	0	0.96	0	0	0	2.88	0
Alirocumab 75mg Q2W:Alirocumab 300mg Q4W	0	2.82	0	7.04	7.04	2.82	0	0	0	0	7.04	0	0	0	7.04	0	0	0	0	0	0	0	0	0	0	9.86	0	0	0	0	0	0	0	0	0	0	0	0	0	0	0	2.82	0	7.04	0	0	0	2.82	0
Evolocumab 140mg Q2W:Alirocumab 300mg Q4W	0	3.45	0	1.55	1.55	3.45	5	5	0	0	1.55	5	0	0	1.55	5	0	0	5	0	0	0	5	0	0	8.45	0	0	0	0	0	0	0	0	0	0	0	5	0	0	0	3.45	0	1.55	5	0	0	3.45	0
Muvalaplin 60mg daily:Alirocumab 300mg Q4W	0	5.75	0	2.59	2.59	5.75	0	0	0	0	2.59	0	0	0	2.59	0	0	0	0	0	0	0	0	0	0	14.08	0	0	0	0	8.33	0	0	0	0	0	0	0	0	0	0	5.75	0	2.59	0	0	0	5.75	0
Muvalaplin 240mg daily:Alirocumab 300mg Q4W	0	5.75	0	2.59	2.59	5.75	0	0	0	0	2.59	0	0	0	2.59	0	0	0	0	0	0	0	0	0	0	14.08	0	0	0	0	8.33	0	0	0	0	0	0	0	0	0	0	5.75	0	2.59	0	0	0	5.75	0
Lepodisiran 96mg Q6M:Alirocumab 300mg Q4W	0	5.75	0	2.59	2.59	5.75	0	0	0	0	2.59	0	0	0	2.59	0	0	0	0	0	0	0	0	0	0	14.08	0	0	0	0	0	0	0	8.33	0	0	0	0	0	0	0	5.75	0	2.59	0	0	0	5.75	0
Lepodisiran 400mg Q6M:Alirocumab 300mg Q4W	0	5.75	0	2.59	2.59	5.75	0	0	0	0	2.59	0	0	0	2.59	0	0	0	0	0	0	0	0	0	0	14.08	0	0	0	0	0	0	0	8.33	0	0	0	0	0	0	0	5.75	0	2.59	0	0	0	5.75	0
Inclisiran 300mg Q3M:Alirocumab 300mg Q4W	0	4.93	0	2.22	2.22	4.93	0	0	0	0	2.22	0	0	0	2.22	0	0	0	0	0	0	0	0	0	0	12.07	0	0	0	0	0	0	0	0	0	0	0	0	0	0	7.14	4.93	7.14	2.22	0	0	0	4.93	0
Pelacarsen 80mg QW:Alirocumab 300mg Q4W	0	5.75	0	2.59	2.59	5.75	0	0	0	0	2.59	0	0	0	2.59	0	0	0	0	0	0	0	0	0	0	14.08	0	0	0	0	0	0	0	0	0	0	0	0	0	0	0	5.75	0	2.59	0	0	0	5.75	0
Pelacarsen 200mg QW:Alirocumab 300mg Q4W	0	5.75	0	2.59	2.59	5.75	0	0	0	0	2.59	0	0	0	2.59	0	0	0	0	0	0	0	0	0	0	14.08	0	0	0	0	0	0	0	0	0	0	0	0	0	0	0	5.75	0	2.59	0	0	0	5.75	0
Placebo:Muvalaplin 60mg daily	0	0	0	0	0	0	0	0	0	0	0	0	0	0	0	0	0	0	0	0	0	0	0	0	0	0	0	0	0	0	100	0	0	0	0	0	0	0	0	0	0	0	0	0	0	0	0	0	0
Evolocumab 420mg Q4W:Muvalaplin 60mg daily	5.8	0	5.8	0	0	0	0	5.8	0	0	0	5.8	0	0	0	5.8	0	0	5.8	0	0	5.8	5.8	0	0	0	0	0	5.8	5.8	7.25	0	0	0	0	0	5.8	5.8	0	0	0	0	0	0	5.8	0	0	0	5.8
Alirocumab 150mg Q2W:Muvalaplin 60mg daily	0	9.76	0	0	0	9.76	0	0	0	0	0	0	0	0	0	0	0	0	0	0	0	0	0	0	0	9.76	0	0	0	0	12.2	0	0	0	0	0	0	0	0	0	0	9.76	0	0	0	0	0	9.76	0
Alirocumab 75mg Q2W:Muvalaplin 60mg daily	0	0	0	10.81	10.81	0	0	0	0	0	10.81	0	0	0	10.81	0	0	0	0	0	0	0	0	0	0	0	0	0	0	0	13.51	0	0	0	0	0	0	0	0	0	0	0	0	10.81	0	0	0	0	0
Evolocumab 140mg Q2W:Muvalaplin 60mg daily	0	0	0	0	0	0	9.76	9.76	0	0	0	9.76	0	0	0	9.76	0	0	9.76	0	0	0	9.76	0	0	0	0	0	0	0	12.2	0	0	0	0	0	0	9.76	0	0	0	0	0	0	9.76	0	0	0	0
Alirocumab 300mg Q4W:Muvalaplin 60mg daily	0	0	0	0	0	0	0	0	0	0	0	0	0	0	0	0	0	0	0	0	0	0	0	0	0	23.53	0	0	0	0	29.41	0	0	0	0	0	0	0	0	0	0	0	0	0	0	0	0	0	0
Muvalaplin 240mg daily:Muvalaplin 60mg daily	0	0	0	0	0	0	0	0	0	0	0	0	0	0	0	0	0	0	0	0	0	0	0	0	0	0	0	0	0	0	100	0	0	0	0	0	0	0	0	0	0	0	0	0	0	0	0	0	0
Lepodisiran 96mg Q6M:Muvalaplin 60mg daily	0	0	0	0	0	0	0	0	0	0	0	0	0	0	0	0	0	0	0	0	0	0	0	0	0	0	0	0	0	0	55.56	0	0	44.44	0	0	0	0	0	0	0	0	0	0	0	0	0	0	0
Lepodisiran 400mg Q6M:Muvalaplin 60mg daily	0	0	0	0	0	0	0	0	0	0	0	0	0	0	0	0	0	0	0	0	0	0	0	0	0	0	0	0	0	0	55.56	0	0	44.44	0	0	0	0	0	0	0	0	0	0	0	0	0	0	0
Inclisiran 300mg Q3M:Muvalaplin 60mg daily	0	0	0	0	0	0	0	0	0	0	0	0	0	0	0	0	0	0	0	0	0	0	0	0	0	0	0	0	0	0	29.41	0	0	0	0	0	0	0	0	0	23.53	0	23.53	0	0	0	0	0	0
Pelacarsen 80mg QW:Muvalaplin 60mg daily	0	0	0	0	0	0	0	0	0	0	0	0	0	0	0	0	0	0	0	0	0	0	0	0	0	0	0	0	0	0	55.56	0	0	0	0	0	0	0	0	0	0	0	0	0	0	0	0	0	0
Pelacarsen 200mg QW:Muvalaplin 60mg daily	0	0	0	0	0	0	0	0	0	0	0	0	0	0	0	0	0	0	0	0	0	0	0	0	0	0	0	0	0	0	55.56	0	0	0	0	0	0	0	0	0	0	0	0	0	0	0	0	0	0
Placebo:Muvalaplin 240mg daily	0	0	0	0	0	0	0	0	0	0	0	0	0	0	0	0	0	0	0	0	0	0	0	0	0	0	0	0	0	0	100	0	0	0	0	0	0	0	0	0	0	0	0	0	0	0	0	0	0
Evolocumab 420mg Q4W:Muvalaplin 240mg daily	5.75	0	5.75	0	0	0	0	5.75	0	0	0	5.75	0	0	0	5.75	0	0	5.75	0	0	5.75	5.75	0	0	0	0	0	5.75	5.75	8.05	0	0	0	0	0	5.75	5.75	0	0	0	0	0	0	5.75	0	0	0	5.75
Alirocumab 150mg Q2W:Muvalaplin 240mg daily	0	9.62	0	0	0	9.62	0	0	0	0	0	0	0	0	0	0	0	0	0	0	0	0	0	0	0	9.62	0	0	0	0	13.46	0	0	0	0	0	0	0	0	0	0	9.62	0	0	0	0	0	9.62	0
Alirocumab 75mg Q2W:Muvalaplin 240mg daily	0	0	0	10.64	10.64	0	0	0	0	0	10.64	0	0	0	10.64	0	0	0	0	0	0	0	0	0	0	0	0	0	0	0	14.89	0	0	0	0	0	0	0	0	0	0	0	0	10.64	0	0	0	0	0
Evolocumab 140mg Q2W:Muvalaplin 240mg daily	0	0	0	0	0	0	9.62	9.62	0	0	0	9.62	0	0	0	9.62	0	0	9.62	0	0	0	9.62	0	0	0	0	0	0	0	13.46	0	0	0	0	0	0	9.62	0	0	0	0	0	0	9.62	0	0	0	0
Alirocumab 300mg Q4W:Muvalaplin 240mg daily	0	0	0	0	0	0	0	0	0	0	0	0	0	0	0	0	0	0	0	0	0	0	0	0	0	22.73	0	0	0	0	31.82	0	0	0	0	0	0	0	0	0	0	0	0	0	0	0	0	0	0
Muvalaplin 60mg daily:Muvalaplin 240mg daily	0	0	0	0	0	0	0	0	0	0	0	0	0	0	0	0	0	0	0	0	0	0	0	0	0	0	0	0	0	0	100	0	0	0	0	0	0	0	0	0	0	0	0	0	0	0	0	0	0
Lepodisiran 96mg Q6M:Muvalaplin 240mg daily	0	0	0	0	0	0	0	0	0	0	0	0	0	0	0	0	0	0	0	0	0	0	0	0	0	0	0	0	0	0	58.33	0	0	41.67	0	0	0	0	0	0	0	0	0	0	0	0	0	0	0
Lepodisiran 400mg Q6M:Muvalaplin 240mg daily	0	0	0	0	0	0	0	0	0	0	0	0	0	0	0	0	0	0	0	0	0	0	0	0	0	0	0	0	0	0	58.33	0	0	41.67	0	0	0	0	0	0	0	0	0	0	0	0	0	0	0
Inclisiran 300mg Q3M:Muvalaplin 240mg daily	0	0	0	0	0	0	0	0	0	0	0	0	0	0	0	0	0	0	0	0	0	0	0	0	0	0	0	0	0	0	31.82	0	0	0	0	0	0	0	0	0	22.73	0	22.73	0	0	0	0	0	0
Pelacarsen 80mg QW:Muvalaplin 240mg daily	0	0	0	0	0	0	0	0	0	0	0	0	0	0	0	0	0	0	0	0	0	0	0	0	0	0	0	0	0	0	58.33	0	0	0	0	0	0	0	0	0	0	0	0	0	0	0	0	0	0
Pelacarsen 200mg QW:Muvalaplin 240mg daily	0	0	0	0	0	0	0	0	0	0	0	0	0	0	0	0	0	0	0	0	0	0	0	0	0	0	0	0	0	0	58.33	0	0	0	0	0	0	0	0	0	0	0	0	0	0	0	0	0	0
Placebo:Lepodisiran 96mg Q6M	0	0	0	0	0	0	0	0	0	0	0	0	0	0	0	0	0	0	0	0	0	0	0	0	0	0	0	0	0	0	0	0	0	100	0	0	0	0	0	0	0	0	0	0	0	0	0	0	0
Evolocumab 420mg Q4W:Lepodisiran 96mg Q6M	5.8	0	5.8	0	0	0	0	5.8	0	0	0	5.8	0	0	0	5.8	0	0	5.8	0	0	5.8	5.8	0	0	0	0	0	5.8	5.8	0	0	0	7.25	0	0	5.8	5.8	0	0	0	0	0	0	5.8	0	0	0	5.8
Alirocumab 150mg Q2W:Lepodisiran 96mg Q6M	0	9.76	0	0	0	9.76	0	0	0	0	0	0	0	0	0	0	0	0	0	0	0	0	0	0	0	9.76	0	0	0	0	0	0	0	12.2	0	0	0	0	0	0	0	9.76	0	0	0	0	0	9.76	0
Alirocumab 75mg Q2W:Lepodisiran 96mg Q6M	0	0	0	10.81	10.81	0	0	0	0	0	10.81	0	0	0	10.81	0	0	0	0	0	0	0	0	0	0	0	0	0	0	0	0	0	0	13.51	0	0	0	0	0	0	0	0	0	10.81	0	0	0	0	0
Evolocumab 140mg Q2W:Lepodisiran 96mg Q6M	0	0	0	0	0	0	9.76	9.76	0	0	0	9.76	0	0	0	9.76	0	0	9.76	0	0	0	9.76	0	0	0	0	0	0	0	0	0	0	12.2	0	0	0	9.76	0	0	0	0	0	0	9.76	0	0	0	0
Alirocumab 300mg Q4W:Lepodisiran 96mg Q6M	0	0	0	0	0	0	0	0	0	0	0	0	0	0	0	0	0	0	0	0	0	0	0	0	0	23.53	0	0	0	0	0	0	0	29.41	0	0	0	0	0	0	0	0	0	0	0	0	0	0	0
Muvalaplin 60mg daily:Lepodisiran 96mg Q6M	0	0	0	0	0	0	0	0	0	0	0	0	0	0	0	0	0	0	0	0	0	0	0	0	0	0	0	0	0	0	44.44	0	0	55.56	0	0	0	0	0	0	0	0	0	0	0	0	0	0	0
Muvalaplin 240mg daily:Lepodisiran 96mg Q6M	0	0	0	0	0	0	0	0	0	0	0	0	0	0	0	0	0	0	0	0	0	0	0	0	0	0	0	0	0	0	44.44	0	0	55.56	0	0	0	0	0	0	0	0	0	0	0	0	0	0	0
Lepodisiran 400mg Q6M:Lepodisiran 96mg Q6M	0	0	0	0	0	0	0	0	0	0	0	0	0	0	0	0	0	0	0	0	0	0	0	0	0	0	0	0	0	0	0	0	0	100	0	0	0	0	0	0	0	0	0	0	0	0	0	0	0
Inclisiran 300mg Q3M:Lepodisiran 96mg Q6M	0	0	0	0	0	0	0	0	0	0	0	0	0	0	0	0	0	0	0	0	0	0	0	0	0	0	0	0	0	0	0	0	0	29.41	0	0	0	0	0	0	23.53	0	23.53	0	0	0	0	0	0
Pelacarsen 80mg QW:Lepodisiran 96mg Q6M	0	0	0	0	0	0	0	0	0	0	0	0	0	0	0	0	0	0	0	0	0	0	0	0	0	0	0	0	0	0	0	0	0	55.56	0	0	0	0	0	0	0	0	0	0	0	0	0	0	0
Pelacarsen 200mg QW:Lepodisiran 96mg Q6M	0	0	0	0	0	0	0	0	0	0	0	0	0	0	0	0	0	0	0	0	0	0	0	0	0	0	0	0	0	0	0	0	0	55.56	0	0	0	0	0	0	0	0	0	0	0	0	0	0	0
Placebo:Lepodisiran 400mg Q6M	0	0	0	0	0	0	0	0	0	0	0	0	0	0	0	0	0	0	0	0	0	0	0	0	0	0	0	0	0	0	0	0	0	100	0	0	0	0	0	0	0	0	0	0	0	0	0	0	0
Evolocumab 420mg Q4W:Lepodisiran 400mg Q6M	5.75	0	5.75	0	0	0	0	5.75	0	0	0	5.75	0	0	0	5.75	0	0	5.75	0	0	5.75	5.75	0	0	0	0	0	5.75	5.75	0	0	0	8.05	0	0	5.75	5.75	0	0	0	0	0	0	5.75	0	0	0	5.75
Alirocumab 150mg Q2W:Lepodisiran 400mg Q6M	0	9.62	0	0	0	9.62	0	0	0	0	0	0	0	0	0	0	0	0	0	0	0	0	0	0	0	9.62	0	0	0	0	0	0	0	13.46	0	0	0	0	0	0	0	9.62	0	0	0	0	0	9.62	0
Alirocumab 75mg Q2W:Lepodisiran 400mg Q6M	0	0	0	10.64	10.64	0	0	0	0	0	10.64	0	0	0	10.64	0	0	0	0	0	0	0	0	0	0	0	0	0	0	0	0	0	0	14.89	0	0	0	0	0	0	0	0	0	10.64	0	0	0	0	0
Evolocumab 140mg Q2W:Lepodisiran 400mg Q6M	0	0	0	0	0	0	9.62	9.62	0	0	0	9.62	0	0	0	9.62	0	0	9.62	0	0	0	9.62	0	0	0	0	0	0	0	0	0	0	13.46	0	0	0	9.62	0	0	0	0	0	0	9.62	0	0	0	0
Alirocumab 300mg Q4W:Lepodisiran 400mg Q6M	0	0	0	0	0	0	0	0	0	0	0	0	0	0	0	0	0	0	0	0	0	0	0	0	0	22.73	0	0	0	0	0	0	0	31.82	0	0	0	0	0	0	0	0	0	0	0	0	0	0	0
Muvalaplin 60mg daily:Lepodisiran 400mg Q6M	0	0	0	0	0	0	0	0	0	0	0	0	0	0	0	0	0	0	0	0	0	0	0	0	0	0	0	0	0	0	41.67	0	0	58.33	0	0	0	0	0	0	0	0	0	0	0	0	0	0	0
Muvalaplin 240mg daily:Lepodisiran 400mg Q6M	0	0	0	0	0	0	0	0	0	0	0	0	0	0	0	0	0	0	0	0	0	0	0	0	0	0	0	0	0	0	41.67	0	0	58.33	0	0	0	0	0	0	0	0	0	0	0	0	0	0	0
Lepodisiran 96mg Q6M:Lepodisiran 400mg Q6M	0	0	0	0	0	0	0	0	0	0	0	0	0	0	0	0	0	0	0	0	0	0	0	0	0	0	0	0	0	0	0	0	0	100	0	0	0	0	0	0	0	0	0	0	0	0	0	0	0
Inclisiran 300mg Q3M:Lepodisiran 400mg Q6M	0	0	0	0	0	0	0	0	0	0	0	0	0	0	0	0	0	0	0	0	0	0	0	0	0	0	0	0	0	0	0	0	0	31.82	0	0	0	0	0	0	22.73	0	22.73	0	0	0	0	0	0
Pelacarsen 80mg QW:Lepodisiran 400mg Q6M	0	0	0	0	0	0	0	0	0	0	0	0	0	0	0	0	0	0	0	0	0	0	0	0	0	0	0	0	0	0	0	0	0	58.33	0	0	0	0	0	0	0	0	0	0	0	0	0	0	0
Pelacarsen 200mg QW:Lepodisiran 400mg Q6M	0	0	0	0	0	0	0	0	0	0	0	0	0	0	0	0	0	0	0	0	0	0	0	0	0	0	0	0	0	0	0	0	0	58.33	0	0	0	0	0	0	0	0	0	0	0	0	0	0	0
Placebo:Inclisiran 300mg Q3M	0	0	0	0	0	0	0	0	0	0	0	0	0	0	0	0	0	0	0	0	0	0	0	0	0	0	0	0	0	0	0	0	0	0	0	0	0	0	0	0	33.33	0	33.33	0	0	0	0	0	0
Evolocumab 420mg Q4W:Inclisiran 300mg Q3M	3.95	0	3.95	0	0	0	1.32	6.58	0	0	0	6.58	0	0	0	6.58	0	0	6.58	0	0	3.95	6.58	0	0	0	0	0	3.95	3.95	0	0	0	0	0	0	3.95	6.58	0	0	5.26	0	5.26	0	6.58	0	0	0	3.95
Alirocumab 150mg Q2W:Inclisiran 300mg Q3M	0	6.25	0	2.08	2.08	6.25	0	0	0	0	2.08	0	0	0	2.08	0	0	0	0	0	0	0	0	0	0	6.25	0	0	0	0	0	0	0	0	0	0	0	0	0	0	8.33	6.25	8.33	2.08	0	0	0	6.25	0
Alirocumab 75mg Q2W:Inclisiran 300mg Q3M	0	2.17	0	6.52	6.52	2.17	0	0	0	0	6.52	0	0	0	6.52	0	0	0	0	0	0	0	0	0	0	2.17	0	0	0	0	0	0	0	0	0	0	0	0	0	0	8.7	2.17	8.7	6.52	0	0	0	2.17	0
Evolocumab 140mg Q2W:Inclisiran 300mg Q3M	1.61	0	1.61	0	0	0	4.84	8.06	0	0	0	8.06	0	0	0	8.06	0	0	8.06	0	0	1.61	8.06	0	0	0	0	0	1.61	1.61	0	0	0	0	0	0	1.61	8.06	0	0	6.45	0	6.45	0	8.06	0	0	0	1.61
Alirocumab 300mg Q4W:Inclisiran 300mg Q3M	0	3.13	0	0	0	3.13	0	0	0	0	0	0	0	0	0	0	0	0	0	0	0	0	0	0	0	15.63	0	0	0	0	0	0	0	0	0	0	0	0	0	0	12.5	3.13	12.5	0	0	0	0	3.13	0
Muvalaplin 60mg daily:Inclisiran 300mg Q3M	0	0	0	0	0	0	0	0	0	0	0	0	0	0	0	0	0	0	0	0	0	0	0	0	0	0	0	0	0	0	29.41	0	0	0	0	0	0	0	0	0	23.53	0	23.53	0	0	0	0	0	0
Muvalaplin 240mg daily:Inclisiran 300mg Q3M	0	0	0	0	0	0	0	0	0	0	0	0	0	0	0	0	0	0	0	0	0	0	0	0	0	0	0	0	0	0	29.41	0	0	0	0	0	0	0	0	0	23.53	0	23.53	0	0	0	0	0	0
Lepodisiran 96mg Q6M:Inclisiran 300mg Q3M	0	0	0	0	0	0	0	0	0	0	0	0	0	0	0	0	0	0	0	0	0	0	0	0	0	0	0	0	0	0	0	0	0	29.41	0	0	0	0	0	0	23.53	0	23.53	0	0	0	0	0	0
Lepodisiran 400mg Q6M:Inclisiran 300mg Q3M	0	0	0	0	0	0	0	0	0	0	0	0	0	0	0	0	0	0	0	0	0	0	0	0	0	0	0	0	0	0	0	0	0	29.41	0	0	0	0	0	0	23.53	0	23.53	0	0	0	0	0	0
Pelacarsen 80mg QW:Inclisiran 300mg Q3M	0	0	0	0	0	0	0	0	0	0	0	0	0	0	0	0	0	0	0	0	0	0	0	0	0	0	0	0	0	0	0	0	0	0	0	0	0	0	0	0	25	0	25	0	0	0	0	0	0
Pelacarsen 200mg QW:Inclisiran 300mg Q3M	0	0	0	0	0	0	0	0	0	0	0	0	0	0	0	0	0	0	0	0	0	0	0	0	0	0	0	0	0	0	0	0	0	0	0	0	0	0	0	0	25	0	25	0	0	0	0	0	0
Placebo:Pelacarsen 80mg QW	0	0	0	0	0	0	0	0	0	0	0	0	0	0	0	0	0	0	0	0	0	0	0	0	0	0	0	0	0	0	0	0	0	0	0	0	0	0	0	0	0	0	0	0	0	0	0	0	0
Evolocumab 420mg Q4W:Pelacarsen 80mg QW	4.41	0	4.41	0	0	0	1.47	7.35	0	0	0	7.35	0	0	0	7.35	0	0	7.35	0	0	4.41	7.35	0	0	0	0	0	4.41	4.41	0	0	0	0	0	0	4.41	7.35	0	0	0	0	0	0	7.35	0	0	0	4.41
Alirocumab 150mg Q2W:Pelacarsen 80mg QW	0	7.5	0	2.5	2.5	7.5	0	0	0	0	2.5	0	0	0	2.5	0	0	0	0	0	0	0	0	0	0	7.5	0	0	0	0	0	0	0	0	0	0	0	0	0	0	0	7.5	0	2.5	0	0	0	7.5	0
Alirocumab 75mg Q2W:Pelacarsen 80mg QW	0	2.63	0	7.89	7.89	2.63	0	0	0	0	7.89	0	0	0	7.89	0	0	0	0	0	0	0	0	0	0	2.63	0	0	0	0	0	0	0	0	0	0	0	0	0	0	0	2.63	0	7.89	0	0	0	2.63	0
Evolocumab 140mg Q2W:Pelacarsen 80mg QW	1.85	0	1.85	0	0	0	5.56	9.26	0	0	0	9.26	0	0	0	9.26	0	0	9.26	0	0	1.85	9.26	0	0	0	0	0	1.85	1.85	0	0	0	0	0	0	1.85	9.26	0	0	0	0	0	0	9.26	0	0	0	1.85
Alirocumab 300mg Q4W:Pelacarsen 80mg QW	0	4.17	0	0	0	4.17	0	0	0	0	0	0	0	0	0	0	0	0	0	0	0	0	0	0	0	20.83	0	0	0	0	0	0	0	0	0	0	0	0	0	0	0	4.17	0	0	0	0	0	4.17	0
Muvalaplin 60mg daily:Pelacarsen 80mg QW	0	0	0	0	0	0	0	0	0	0	0	0	0	0	0	0	0	0	0	0	0	0	0	0	0	0	0	0	0	0	55.56	0	0	0	0	0	0	0	0	0	0	0	0	0	0	0	0	0	0
Muvalaplin 240mg daily:Pelacarsen 80mg QW	0	0	0	0	0	0	0	0	0	0	0	0	0	0	0	0	0	0	0	0	0	0	0	0	0	0	0	0	0	0	55.56	0	0	0	0	0	0	0	0	0	0	0	0	0	0	0	0	0	0
Lepodisiran 96mg Q6M:Pelacarsen 80mg QW	0	0	0	0	0	0	0	0	0	0	0	0	0	0	0	0	0	0	0	0	0	0	0	0	0	0	0	0	0	0	0	0	0	55.56	0	0	0	0	0	0	0	0	0	0	0	0	0	0	0
Lepodisiran 400mg Q6M:Pelacarsen 80mg QW	0	0	0	0	0	0	0	0	0	0	0	0	0	0	0	0	0	0	0	0	0	0	0	0	0	0	0	0	0	0	0	0	0	55.56	0	0	0	0	0	0	0	0	0	0	0	0	0	0	0
Inclisiran 300mg Q3M:Pelacarsen 80mg QW	0	0	0	0	0	0	0	0	0	0	0	0	0	0	0	0	0	0	0	0	0	0	0	0	0	0	0	0	0	0	0	0	0	0	0	0	0	0	0	0	25	0	25	0	0	0	0	0	0
Pelacarsen 200mg QW:Pelacarsen 80mg QW	0	0	0	0	0	0	0	0	0	0	0	0	0	0	0	0	0	0	0	0	0	0	0	0	0	0	0	0	0	0	0	0	0	0	0	0	0	0	0	0	0	0	0	0	0	0	0	0	0
Placebo:Pelacarsen 200mg QW	0	0	0	0	0	0	0	0	0	0	0	0	0	0	0	0	0	0	0	0	0	0	0	0	0	0	0	0	0	0	0	0	0	0	0	0	0	0	0	0	0	0	0	0	0	0	0	0	0
Evolocumab 420mg Q4W:Pelacarsen 200mg QW	4.41	0	4.41	0	0	0	1.47	7.35	0	0	0	7.35	0	0	0	7.35	0	0	7.35	0	0	4.41	7.35	0	0	0	0	0	4.41	4.41	0	0	0	0	0	0	4.41	7.35	0	0	0	0	0	0	7.35	0	0	0	4.41
Alirocumab 150mg Q2W:Pelacarsen 200mg QW	0	7.5	0	2.5	2.5	7.5	0	0	0	0	2.5	0	0	0	2.5	0	0	0	0	0	0	0	0	0	0	7.5	0	0	0	0	0	0	0	0	0	0	0	0	0	0	0	7.5	0	2.5	0	0	0	7.5	0
Alirocumab 75mg Q2W:Pelacarsen 200mg QW	0	2.63	0	7.89	7.89	2.63	0	0	0	0	7.89	0	0	0	7.89	0	0	0	0	0	0	0	0	0	0	2.63	0	0	0	0	0	0	0	0	0	0	0	0	0	0	0	2.63	0	7.89	0	0	0	2.63	0
Evolocumab 140mg Q2W:Pelacarsen 200mg QW	1.85	0	1.85	0	0	0	5.56	9.26	0	0	0	9.26	0	0	0	9.26	0	0	9.26	0	0	1.85	9.26	0	0	0	0	0	1.85	1.85	0	0	0	0	0	0	1.85	9.26	0	0	0	0	0	0	9.26	0	0	0	1.85
Alirocumab 300mg Q4W:Pelacarsen 200mg QW	0	4.17	0	0	0	4.17	0	0	0	0	0	0	0	0	0	0	0	0	0	0	0	0	0	0	0	20.83	0	0	0	0	0	0	0	0	0	0	0	0	0	0	0	4.17	0	0	0	0	0	4.17	0
Muvalaplin 60mg daily:Pelacarsen 200mg QW	0	0	0	0	0	0	0	0	0	0	0	0	0	0	0	0	0	0	0	0	0	0	0	0	0	0	0	0	0	0	55.56	0	0	0	0	0	0	0	0	0	0	0	0	0	0	0	0	0	0
Muvalaplin 240mg daily:Pelacarsen 200mg QW	0	0	0	0	0	0	0	0	0	0	0	0	0	0	0	0	0	0	0	0	0	0	0	0	0	0	0	0	0	0	55.56	0	0	0	0	0	0	0	0	0	0	0	0	0	0	0	0	0	0
Lepodisiran 96mg Q6M:Pelacarsen 200mg QW	0	0	0	0	0	0	0	0	0	0	0	0	0	0	0	0	0	0	0	0	0	0	0	0	0	0	0	0	0	0	0	0	0	55.56	0	0	0	0	0	0	0	0	0	0	0	0	0	0	0
Lepodisiran 400mg Q6M:Pelacarsen 200mg QW	0	0	0	0	0	0	0	0	0	0	0	0	0	0	0	0	0	0	0	0	0	0	0	0	0	0	0	0	0	0	0	0	0	55.56	0	0	0	0	0	0	0	0	0	0	0	0	0	0	0
Inclisiran 300mg Q3M:Pelacarsen 200mg QW	0	0	0	0	0	0	0	0	0	0	0	0	0	0	0	0	0	0	0	0	0	0	0	0	0	0	0	0	0	0	0	0	0	0	0	0	0	0	0	0	25	0	25	0	0	0	0	0	0
Pelacarsen 80mg QW:Pelacarsen 200mg QW	0	0	0	0	0	0	0	0	0	0	0	0	0	0	0	0	0	0	0	0	0	0	0	0	0	0	0	0	0	0	0	0	0	0	0	0	0	0	0	0	0	0	0	0	0	0	0	0	0
[truncated: 17 more columns]

## Sheet: HDL Evaluation
HDL Evaluation
Comparison	Within_Study_Bias	Reporting_Bias	Indirectness	Imprecision	Heterogeneity	Incoherence	Overall_Confidence	Reason_for_downgrade
Evolocumab 420mg Q4W:Placebo	No concerns	No concerns	No concerns	Some concerns	Major concerns	No concerns	Low	Imprecision, Heterogeneity
Alirocumab 150mg Q2W:Placebo	No concerns	No concerns	No concerns	Some concerns	Major concerns	No concerns	Low	Imprecision, Heterogeneity
Alirocumab 75mg Q2W:Placebo	No concerns	No concerns	No concerns	Some concerns	Major concerns	No concerns	Low	Imprecision, Heterogeneity
Evolocumab 140mg Q2W:Placebo	No concerns	No concerns	No concerns	Some concerns	Major concerns	No concerns	Low	Imprecision, Heterogeneity
Alirocumab 300mg Q4W:Placebo	No concerns	No concerns	No concerns	Some concerns	Major concerns	No concerns	Low	Imprecision, Heterogeneity
Muvalaplin 60mg daily:Placebo	No concerns	Some concerns	No concerns	Major concerns	Major concerns	No concerns	Very low	Reporting bias, Imprecision, Heterogeneity
Muvalaplin 240mg daily:Placebo	No concerns	Some concerns	No concerns	Some concerns	Major concerns	No concerns	Low	Reporting bias, Imprecision, Heterogeneity
Lepodisiran 96mg Q6M:Placebo	No concerns	Some concerns	No concerns	Major concerns	Major concerns	No concerns	Very low	Reporting bias, Imprecision, Heterogeneity
Lepodisiran 400mg Q6M:Placebo	No concerns	Some concerns	No concerns	Major concerns	Major concerns	No concerns	Very low	Reporting bias, Imprecision, Heterogeneity
Inclisiran 300mg Q3M:Placebo	No concerns	Some concerns	No concerns	Some concerns	Major concerns	No concerns	Low	Reporting bias, Imprecision, Heterogeneity
Pelacarsen 80mg QW:Placebo	No concerns	Some concerns	No concerns	Major concerns	Major concerns	No concerns	Very low	Reporting bias, Imprecision, Heterogeneity
Pelacarsen 200mg QW:Placebo	Some concerns	Some concerns	No concerns	Major concerns	Major concerns	No concerns	Very low	Within-study bias, Reporting bias, Imprecision, Heterogeneity
Alirocumab 150mg Q2W:Evolocumab 420mg Q4W	No concerns	No concerns	No concerns	Major concerns	Major concerns	No concerns	Very low	Imprecision, Heterogeneity
Alirocumab 75mg Q2W:Evolocumab 420mg Q4W	No concerns	No concerns	No concerns	Major concerns	Major concerns	No concerns	Very low	Imprecision, Heterogeneity
Evolocumab 140mg Q2W:Evolocumab 420mg Q4W	No concerns	No concerns	No concerns	Major concerns	Major concerns	No concerns	Very low	Imprecision, Heterogeneity
Alirocumab 300mg Q4W:Evolocumab 420mg Q4W	No concerns	No concerns	No concerns	Major concerns	Major concerns	No concerns	Very low	Imprecision, Heterogeneity
Evolocumab 420mg Q4W:Muvalaplin 60mg daily	No concerns	No concerns	No concerns	Some concerns	Major concerns	No concerns	Low	Imprecision, Heterogeneity
Evolocumab 420mg Q4W:Muvalaplin 240mg daily	No concerns	No concerns	No concerns	Some concerns	Major concerns	No concerns	Low	Imprecision, Heterogeneity
Evolocumab 420mg Q4W:Lepodisiran 96mg Q6M	No concerns	No concerns	No concerns	Some concerns	Major concerns	No concerns	Low	Imprecision, Heterogeneity
Evolocumab 420mg Q4W:Lepodisiran 400mg Q6M	No concerns	No concerns	No concerns	Some concerns	Major concerns	No concerns	Low	Imprecision, Heterogeneity
Evolocumab 420mg Q4W:Inclisiran 300mg Q3M	No concerns	No concerns	No concerns	Major concerns	Major concerns	No concerns	Very low	Imprecision, Heterogeneity
Evolocumab 420mg Q4W:Pelacarsen 80mg QW	No concerns	No concerns	No concerns	Major concerns	Major concerns	No concerns	Very low	Imprecision, Heterogeneity
Evolocumab 420mg Q4W:Pelacarsen 200mg QW	No concerns	No concerns	No concerns	Some concerns	Major concerns	No concerns	Low	Imprecision, Heterogeneity
Alirocumab 150mg Q2W:Alirocumab 75mg Q2W	Some concerns	No concerns	No concerns	Major concerns	Major concerns	No concerns	Very low	Within-study bias, Imprecision, Heterogeneity
Alirocumab 150mg Q2W:Evolocumab 140mg Q2W	No concerns	No concerns	No concerns	Major concerns	Major concerns	No concerns	Very low	Imprecision, Heterogeneity
Alirocumab 150mg Q2W:Alirocumab 300mg Q4W	No concerns	No concerns	No concerns	Major concerns	Major concerns	No concerns	Very low	Imprecision, Heterogeneity
Alirocumab 150mg Q2W:Muvalaplin 60mg daily	No concerns	No concerns	No concerns	Some concerns	Major concerns	No concerns	Low	Imprecision, Heterogeneity
Alirocumab 150mg Q2W:Muvalaplin 240mg daily	No concerns	No concerns	No concerns	Some concerns	Major concerns	No concerns	Low	Imprecision, Heterogeneity
Alirocumab 150mg Q2W:Lepodisiran 96mg Q6M	No concerns	No concerns	No concerns	Major concerns	Major concerns	No concerns	Very low	Imprecision, Heterogeneity
Alirocumab 150mg Q2W:Lepodisiran 400mg Q6M	No concerns	No concerns	No concerns	Some concerns	Major concerns	No concerns	Low	Imprecision, Heterogeneity
Alirocumab 150mg Q2W:Inclisiran 300mg Q3M	No concerns	No concerns	No concerns	Major concerns	Major concerns	No concerns	Very low	Imprecision, Heterogeneity
Alirocumab 150mg Q2W:Pelacarsen 80mg QW	No concerns	No concerns	No concerns	Major concerns	Major concerns	No concerns	Very low	Imprecision, Heterogeneity
Alirocumab 150mg Q2W:Pelacarsen 200mg QW	No concerns	No concerns	No concerns	Some concerns	Major concerns	No concerns	Low	Imprecision, Heterogeneity
Alirocumab 75mg Q2W:Evolocumab 140mg Q2W	No concerns	No concerns	No concerns	Major concerns	Major concerns	No concerns	Very low	Imprecision, Heterogeneity
Alirocumab 300mg Q4W:Alirocumab 75mg Q2W	No concerns	No concerns	No concerns	Major concerns	Major concerns	No concerns	Very low	Imprecision, Heterogeneity
Alirocumab 75mg Q2W:Muvalaplin 60mg daily	No concerns	No concerns	No concerns	Some concerns	Major concerns	No concerns	Low	Imprecision, Heterogeneity
Alirocumab 75mg Q2W:Muvalaplin 240mg daily	No concerns	No concerns	No concerns	Some concerns	Major concerns	No concerns	Low	Imprecision, Heterogeneity
Alirocumab 75mg Q2W:Lepodisiran 96mg Q6M	No concerns	No concerns	No concerns	Some concerns	Major concerns	No concerns	Low	Imprecision, Heterogeneity
Alirocumab 75mg Q2W:Lepodisiran 400mg Q6M	No concerns	No concerns	No concerns	Some concerns	Major concerns	No concerns	Low	Imprecision, Heterogeneity
Alirocumab 75mg Q2W:Inclisiran 300mg Q3M	No concerns	No concerns	No concerns	Major concerns	Major concerns	No concerns	Very low	Imprecision, Heterogeneity
Alirocumab 75mg Q2W:Pelacarsen 80mg QW	No concerns	No concerns	No concerns	Major concerns	Major concerns	No concerns	Very low	Imprecision, Heterogeneity
Alirocumab 75mg Q2W:Pelacarsen 200mg QW	No concerns	No concerns	No concerns	Some concerns	Major concerns	No concerns	Low	Imprecision, Heterogeneity
Alirocumab 300mg Q4W:Evolocumab 140mg Q2W	No concerns	No concerns	No concerns	Major concerns	Major concerns	No concerns	Very low	Imprecision, Heterogeneity
Evolocumab 140mg Q2W:Muvalaplin 60mg daily	No concerns	No concerns	No concerns	Some concerns	Major concerns	No concerns	Low	Imprecision, Heterogeneity
Evolocumab 140mg Q2W:Muvalaplin 240mg daily	No concerns	No concerns	No concerns	Some concerns	Major concerns	No concerns	Low	Imprecision, Heterogeneity
Evolocumab 140mg Q2W:Lepodisiran 96mg Q6M	No concerns	No concerns	No concerns	Some concerns	Major concerns	No concerns	Low	Imprecision, Heterogeneity
Evolocumab 140mg Q2W:Lepodisiran 400mg Q6M	No concerns	No concerns	No concerns	Some concerns	Major concerns	No concerns	Low	Imprecision, Heterogeneity
Evolocumab 140mg Q2W:Inclisiran 300mg Q3M	No concerns	No concerns	No concerns	Major concerns	Major concerns	No concerns	Very low	Imprecision, Heterogeneity
Evolocumab 140mg Q2W:Pelacarsen 80mg QW	No concerns	No concerns	No concerns	Major concerns	Major concerns	No concerns	Very low	Imprecision, Heterogeneity
Evolocumab 140mg Q2W:Pelacarsen 200mg QW	No concerns	No concerns	No concerns	Some concerns	Major concerns	No concerns	Low	Imprecision, Heterogeneity
Alirocumab 300mg Q4W:Muvalaplin 60mg daily	No concerns	No concerns	No concerns	Some concerns	Major concerns	No concerns	Low	Imprecision, Heterogeneity
Alirocumab 300mg Q4W:Muvalaplin 240mg daily	No concerns	No concerns	No concerns	Some concerns	Major concerns	No concerns	Low	Imprecision, Heterogeneity
Alirocumab 300mg Q4W:Lepodisiran 96mg Q6M	No concerns	No concerns	No concerns	Major concerns	Major concerns	No concerns	Very low	Imprecision, Heterogeneity
Alirocumab 300mg Q4W:Lepodisiran 400mg Q6M	No concerns	No concerns	No concerns	Some concerns	Major concerns	No concerns	Low	Imprecision, Heterogeneity
Alirocumab 300mg Q4W:Inclisiran 300mg Q3M	No concerns	No concerns	No concerns	Major concerns	Major concerns	No concerns	Very low	Imprecision, Heterogeneity
Alirocumab 300mg Q4W:Pelacarsen 80mg QW	No concerns	No concerns	No concerns	Major concerns	Major concerns	No concerns	Very low	Imprecision, Heterogeneity
Alirocumab 300mg Q4W:Pelacarsen 200mg QW	No concerns	No concerns	No concerns	Some concerns	Major concerns	No concerns	Low	Imprecision, Heterogeneity
Muvalaplin 240mg daily:Muvalaplin 60mg daily	No concerns	Some concerns	No concerns	Major concerns	Major concerns	No concerns	Very low	Reporting bias, Imprecision, Heterogeneity
Lepodisiran 96mg Q6M:Muvalaplin 60mg daily	No concerns	Some concerns	No concerns	Major concerns	Major concerns	No concerns	Very low	Reporting bias, Imprecision, Heterogeneity
Lepodisiran 400mg Q6M:Muvalaplin 60mg daily	No concerns	Some concerns	No concerns	Major concerns	Major concerns	No concerns	Very low	Reporting bias, Imprecision, Heterogeneity
Inclisiran 300mg Q3M:Muvalaplin 60mg daily	No concerns	Some concerns	No concerns	Some concerns	Major concerns	No concerns	Low	Reporting bias, Imprecision, Heterogeneity
Muvalaplin 60mg daily:Pelacarsen 80mg QW	No concerns	Some concerns	No concerns	Some concerns	Major concerns	No concerns	Low	Reporting bias, Imprecision, Heterogeneity
Muvalaplin 60mg daily:Pelacarsen 200mg QW	No concerns	Some concerns	No concerns	Major concerns	Major concerns	No concerns	Very low	Reporting bias, Imprecision, Heterogeneity
Lepodisiran 96mg Q6M:Muvalaplin 240mg daily	No concerns	Some concerns	No concerns	Major concerns	Major concerns	No concerns	Very low	Reporting bias, Imprecision, Heterogeneity
Lepodisiran 400mg Q6M:Muvalaplin 240mg daily	No concerns	Some concerns	No concerns	Major concerns	Major concerns	No concerns	Very low	Reporting bias, Imprecision, Heterogeneity
Inclisiran 300mg Q3M:Muvalaplin 240mg daily	No concerns	Some concerns	No concerns	Some concerns	Major concerns	No concerns	Low	Reporting bias, Imprecision, Heterogeneity
Muvalaplin 240mg daily:Pelacarsen 80mg QW	No concerns	Some concerns	No concerns	Some concerns	Major concerns	No concerns	Low	Reporting bias, Imprecision, Heterogeneity
Muvalaplin 240mg daily:Pelacarsen 200mg QW	No concerns	Some concerns	No concerns	Major concerns	Major concerns	No concerns	Very low	Reporting bias, Imprecision, Heterogeneity
Lepodisiran 400mg Q6M:Lepodisiran 96mg Q6M	No concerns	Some concerns	No concerns	Major concerns	Major concerns	No concerns	Very low	Reporting bias, Imprecision, Heterogeneity
Inclisiran 300mg Q3M:Lepodisiran 96mg Q6M	No concerns	Some concerns	No concerns	Major concerns	Major concerns	No concerns	Very low	Reporting bias, Imprecision, Heterogeneity
Lepodisiran 96mg Q6M:Pelacarsen 80mg QW	No concerns	Some concerns	No concerns	Major concerns	Major concerns	No concerns	Very low	Reporting bias, Imprecision, Heterogeneity
Lepodisiran 96mg Q6M:Pelacarsen 200mg QW	No concerns	Some concerns	No concerns	Major concerns	Major concerns	No concerns	Very low	Reporting bias, Imprecision, Heterogeneity
Inclisiran 300mg Q3M:Lepodisiran 400mg Q6M	No concerns	Some concerns	No concerns	Some concerns	Major concerns	No concerns	Low	Reporting bias, Imprecision, Heterogeneity
Lepodisiran 400mg Q6M:Pelacarsen 80mg QW	No concerns	Some concerns	No concerns	Major concerns	Major concerns	No concerns	Very low	Reporting bias, Imprecision, Heterogeneity
Lepodisiran 400mg Q6M:Pelacarsen 200mg QW	No concerns	Some concerns	No concerns	Major concerns	Major concerns	No concerns	Very low	Reporting bias, Imprecision, Heterogeneity
Inclisiran 300mg Q3M:Pelacarsen 80mg QW	No concerns	Some concerns	No concerns	Major concerns	Major concerns	No concerns	Very low	Reporting bias, Imprecision, Heterogeneity
Inclisiran 300mg Q3M:Pelacarsen 200mg QW	No concerns	Some concerns	No concerns	Some concerns	Major concerns	No concerns	Low	Reporting bias, Imprecision, Heterogeneity
Pelacarsen 200mg QW:Pelacarsen 80mg QW	No concerns	Some concerns	No concerns	Some concerns	Major concerns	No concerns	Low	Reporting bias, Imprecision, Heterogeneity

[truncated: 6 more sheets: Injection Site Reaction Contrib, Injection Site Evaluation, SAEs Contribu, SAEs Evaluati, DAEs Contribution matrix, DAEs Evaluation]
